# Supplementary material for: Understanding metabolic changes in aging bone marrow
Source: Exp Hematol Oncol. 2018 May 23;7:13. doi: 10.1186/s40164-018-0105-x (PMC5966925; doi:10.1186/s40164-018-0105-x)
Supplement: Supplementary file 1 — Additional file 1: Table S1. Mouse metabolome: raw ion-intensities for each biochemical were detected on a per sample basis.. [file 40164_2018_105_MOESM1_ESM.xlsx]

## Sheet: OrigScale
										SAMPLE NAME	USCA-00681	USCA-00682	USCA-00683	USCA-00684	USCA-00685	USCA-00686	USCA-00687	USCA-00688	USCA-00689	USCA-00690	USCA-00691	USCA-00692	USCA-00693	USCA-00694	USCA-00695	USCA-00696	USCA-00697	USCA-00698	USCA-00699	USCA-00700	USCA-00701	USCA-00702	USCA-00703	USCA-00704	USCA-00705	USCA-00706	USCA-00707	USCA-00708	USCA-00709	USCA-00710
										PARENT SAMPLE ID	3052153	3052154	3052155	3052156	3052157	3052158	3052159	3052160	3052161	3052162	3052163	3052164	3052165	3052166	3052167	3052168	3052169	3052170	3052171	3052172	3052173	3052174	3052175	3052176	3052177	3052178	3052179	3052180	3052181	3052182
										CLIENT IDENTIFIER	young 1	young 2	young 3	young 4	young 5	young 6	young 7	young 8	young 9	young 10	chemo 1	chemo 2	chemo 3	chemo 4	chemo 5	chemo 6	chemo 7	chemo 8	chemo 9	old 6	old 7	old 10	old 11	old 12	old 13	old 14	old 15	old 16	old 18	old 20
										BRADFORD PROTEIN	4.026	2.199	4.751	1.653	7.678	4.013	4.271	4.31	4.793	4.958	3.416	2.977	7.609	6.796	7.686	12.359	11.354	6.974	2.289	4.428	3.729	6.362	11.826	19.616	5.046	6.164	7.236	11.722	7.75	9.472
										LOG PRO	1.3928	0.788	1.5584	0.5026	2.0384	1.3895	1.4518	1.4609	1.5672	1.601	1.2285	1.0909	2.0293	1.9163	2.0394	2.5144	2.4296	1.9422	0.8281	1.4879	1.3161	1.8503	2.4703	2.9763	1.6186	1.8187	1.9791	2.4615	2.0477	2.2483
										DSDNA ASSAY	211.061	82.784	317.717	18.844	432.162	394.156	59.549	50.731	107.977	221.683	197.955	75.309	452.829	308.277	412.332	509.287	483.02	273.07	29.312	161.871	146.817	101.216	435.601	503.942	241.994	251.699	180.971	412.927	174.028	266.994
										GENDER	Male	Male	Male	Male	Male	Male	Male	Male	Male	Male	Male	Male	Male	Male	Male	Male	Male	Male	Male	Male	Male	Male	Male	Male	Male	Male	Male	Male	Male	Male
										GROUP NUMBER	1	1	1	1	1	1	1	1	1	1	2	2	2	2	2	2	2	2	2	3	3	3	3	3	3	3	3	3	3	3
										SAMPLE AMT	25 ul	25 ul	25 ul	25 ul	25 ul	25 ul	25 ul	25 ul	25 ul	25 ul	25 ul	25 ul	25 ul	25 ul	25 ul	25 ul	25 ul	25 ul	25 ul	25 ul	25 ul	25 ul	25 ul	25 ul	25 ul	25 ul	25 ul	25 ul	25 ul	25 ul
										SAMPLE NUMBER	1	2	3	4	5	6	7	8	9	10	11	12	13	14	15	16	17	18	19	20	21	22	23	24	25	26	27	28	29	30
PATHWAY SORTORDER	BIOCHEMICAL	SUPER PATHWAY	SUB PATHWAY	PLATFORM	CHEMICAL ID	MASS	CAS	PUBCHEM	KEGG	Group HMDB	Young	Young	Young	Young	Young	Young	Young	Young	Young	Young	Young + Chemo	Young + Chemo	Young + Chemo	Young + Chemo	Young + Chemo	Young + Chemo	Young + Chemo	Young + Chemo	Young + Chemo	Old	Old	Old	Old	Old	Old	Old	Old	Old	Old	Old	Mean ion-intensity
41	glutamate	Amino Acid	Glutamate Metabolism	LC/MS Pos Early	561	148.06	56-86-0	611	C00025	HMDB00148	851990016	708511360	1146029952	746698368	1910599424	1399348736	1314536960	1700698752	1077955200	1105293568	757804736	880418432	1548823296	1181800448	1375719168	1292623872	1331667840	1022548160	869841792	533548160	579829312	790689600	1446316160	1446747392	967569152	1851276928	1979283584	2910757632	1185779072	2085439616	1.26667e+09
6	betaine	Amino Acid	Glycine, Serine and Threonine Metabolism	LC/MS Pos Early	799	118.086	107-43-7	247	C00719	HMDB00043	695765440	752193600	782483264	700297536	1112937984	1479752832	1238726400	1313715584	1026584448	1092917504	718415360	838817024	1378552576	940992832	1143407360	1145634560	1072354240	902557888	903782336	586627968	488357888	1015140608	1179438976	1507767936	1140720384	838310528	882236224	1325570688	1324137088	1387996032	1.03054e+09
1088	palmitate (16:0)	Lipid	Long Chain Fatty Acid	LC/MS Neg	424	255.233	57-10-3	985	C00249	HMDB00220	412261600	308041408	486660512	339936544	921811264	672362048	483026208	612167744	450057792	396942592	320281440	364432480	611923584	527596288	523205216	456776064	475715936	495848256	437842656	770865088	811644736	375792512	1057175104	589509120	333785536	448067840	380482592	869425280	470260928	717753344	5.37388e+08
1093	stearate (18:0)	Lipid	Long Chain Fatty Acid	LC/MS Neg	439	283.264	57-11-4	5281	C01530	HMDB00827	400413792	360879008	468327776	365772672	723564736	649029248	529360032	539547328	446081152	442871936	415981184	432428096	581159040	518105376	542797504	440474720	495121760	498968928	470089728	645931072	570243392	375005408	758652288	563428864	419616128	564625984	533438368	841407488	523777600	722073664	5.27972e+08
1520	choline	Lipid	Phospholipid Metabolism	LC/MS Pos Early	1256	104.107	67-48-1	305	C00114	HMDB00097	349026080	306312000	396804928	348166688	623018688	603105920	558689536	668498496	411541184	444811136	264186176	363116480	507455584	425305088	492551616	432680768	366940864	316936768	294149888	309321312	320853824	207325824	539311168	587286912	363122528	716170880	757349056	947998464	531801728	747715584	4.73385e+08
1521	choline phosphate	Lipid	Phospholipid Metabolism	LC/MS Pos Early	267	184.073	72556-74-2	1014	C00588	HMDB01565	332829696	333611104	399413536	332625952	578738688	420612736	601270208	578000384	496443104	468022688	403807840	434633536	525066144	452172640	450652000	482020672	523642880	472758208	414493760	397576192	357907328	466689472	544346176	658041792	393389792	489805664	507455136	635246272	398456064	513188736	4.68764e+08
1307	acetylcarnitine	Lipid	Fatty Acid Metabolism(Acyl Carnitine)	LC/MS Pos Early	100000802	204.123	5080-50-2	1	C02571	HMDB00201	228584544	250113680	301212128	227803360	496576096	418156672	513603296	485631296	408034432	418749888	345285728	357962784	592101824	457091872	489815328	547790272	548077312	451423136	351328704	316108928	320190240	427460256	554742720	820164736	377909344	303375008	364007392	617304064	376581440	425611840	4.26427e+08
264	leucine	Amino Acid	Leucine, Isoleucine and Valine Metabolism	LC/MS Pos Early	397	132.102	61-90-5	6106	C00123	HMDB00687	282176768	216393792	418298208	248021312	717513984	559663744	433118304	517133056	243144000	315839520	228930000	261645920	467055648	352383712	411992992	311797632	344242816	231839792	181802592	167101008	255981984	187071968	557112576	512168544	215413632	265885744	305446496	717970752	278649536	513548800	3.57311e+08
366	proline	Amino Acid	Urea cycle; Arginine and Proline Metabolism	LC/MS Pos Early	480	116.071	147-85-3	145742	C00148	HMDB00162	221904624	184124336	278977600	182496032	538866176	473083200	405677856	484174240	272627136	344567104	293423136	293389632	385614304	303560896	343072224	326002112	322336672	240465888	227548976	239620544	255710688	258035328	470233216	508048992	222983120	431513376	500162784	686889216	325035296	407869152	3.476e+08
1059	malate	Energy	TCA Cycle	LC/MS Polar	409	133.014	6915-15-7	525	C00149	HMDB00156	160546368	137729168	293197920	198636992	589810752	396792640	372106944	492281920	275568864	281160736	203140192	248146496	428769056	322669792	354874336	330383776	377419552	259005760	207162560	116827960	124141512	167420240	375867296	338571360	285361792	485620384	518957952	852147904	308304160	701828864	3.40148e+08
108	phenylalanine	Amino Acid	Phenylalanine and Tyrosine Metabolism	LC/MS Pos Early	460	166.086	63-91-2	6140	C00079	HMDB00159	255721280	189684688	386366144	219524272	651838080	489593344	356708832	429318720	223163024	277868928	203390704	213126544	412503008	336243840	352707520	256814976	316065280	214026832	142377664	148296128	243158640	156781888	493844384	463040800	184858032	238212736	265421392	661668480	290004576	503733312	3.19202e+08
392	creatine	Amino Acid	Creatine Metabolism	LC/MS Pos Early	1221	132.077	57-00-1	586	C00300	HMDB00064	233006128	225049808	264781424	183508736	513795040	410847712	293927680	372889504	342328960	253318320	237871200	231887968	436268544	369030144	375616896	341891264	390828608	323434208	275495744	152090528	158525568	227015472	393153088	430284672	332726624	250498032	187897120	357139680	375984448	472745184	3.13795e+08
362	arginine	Amino Acid	Urea cycle; Arginine and Proline Metabolism	LC/MS Pos Early	231	175.119	1119-34-2	232	C00062	HMDB00517	237733424	193997312	350376224	226044464	483612256	367842400	329832640	394196416	249779136	308976160	224132544	235576832	338442336	314383680	286463616	264924672	313474560	246016816	195505056	232856064	299112992	244994128	383173920	426850080	205402208	285619008	334074528	529728096	263320928	412459584	3.05963e+08
1536	1-palmitoyl-2-oleoyl-GPC (16:0/18:1)	Lipid	Phospholipid Metabolism	LC/MS Pos Late	1539	760.585	26853-31-6;26853-31-6	6436017			133390952	117809136	211766032	123859832	429500288	353501408	195487088	309624384	235090112	174853152	164837296	214994672	371430784	335173472	269287296	227703136	242697424	210981712	199284496	225436960	258047072	223490048	372359744	460083872	225001904	435395200	368558112	600168768	502782016	760996288	2.98453e+08
30	aspartate	Amino Acid	Alanine and Aspartate Metabolism	LC/MS Pos Early	234	134.045	56-84-8	5960	C00049	HMDB00191	174483088	125322080	254346912	157661904	399825312	242392768	242011680	309343264	220023440	218399408	171104064	166105904	283395040	253641952	258629488	251279072	271348384	217142144	199691456	371483264	351622016	234765904	319067456	368354080	201758928	539961280	542199168	620915904	207656096	390311968	2.85475e+08
1335	carnitine	Lipid	Carnitine Metabolism	LC/MS Pos Early	100000007	162.113	461-05-2	10917	C00318	HMDB00062	173906128	164688992	255739168	176709920	398403360	307654720	299686240	384069728	332068128	245688608	193540288	181127648	385854464	268088672	323632544	287225280	301293920	288861888	200824704	180097280	152552752	183261712	354395808	337321760	231507088	256721280	267887264	483185504	234292416	423183488	2.75782e+08
294	isoleucine	Amino Acid	Leucine, Isoleucine and Valine Metabolism	LC/MS Pos Early	376	132.102	73-32-5	6306	C00407	HMDB00172	207125664	153867376	272412448	170936256	515900608	410147744	316854848	392602112	178621024	243018048	177416960	194527344	347162080	245117680	303650272	215697616	239102656	163424864	140203088	112212112	171379408	143595392	407299072	387513088	159512496	214962192	222375584	521292000	214177840	386250944	2.60945e+08
1119	oleate/vaccenate (18:1)	Lipid	Long Chain Fatty Acid	LC/MS Neg	100008930	281.249					96298496	67441384	145578208	83841456	355033408	238348352	148100736	238015872	143543712	106353304	91296968	116133344	272483296	213308528	188010048	155897216	151014688	115462520	101058304	343710816	442440128	124129896	496069088	281860384	99089456	374397344	321806848	800448832	341699488	812635520	2.4885e+08
27	alanine	Amino Acid	Alanine and Aspartate Metabolism	LC/MS Pos Early	811	90.055	56-41-7	5950	C00041	HMDB00161	168108144	127653800	221221328	139568960	383081504	315808224	228748768	324514208	180671584	201911872	154445328	175203824	268764640	214576912	258227824	225295712	217773424	160395072	132331040	88487808	103541096	118074656	265551216	287743744	157660784	261786976	375576704	744401984	241458512	448903104	2.39716e+08
1523	glycerophosphorylcholine (GPC)	Lipid	Phospholipid Metabolism	LC/MS Pos Early	100000269	258.11	28319-77-9	71920	C00670	HMDB00086	152964224	104840880	214784624	164207824	253121856	201065952	200893488	239203632	144798208	163466080	113840792	136671792	210771552	180834496	185823888	177223904	155261312	142454720	120430448	261197280	308977888	157247376	317496096	334732064	165884640	342358016	354929632	436961408	373486464	305040480	2.20699e+08
2915	nicotinamide	Cofactors and Vitamins	Nicotinate and Nicotinamide Metabolism	LC/MS Pos Early	432	123.055	98-92-0	936	C00153	HMDB01406	123600968	111503120	165571904	111165576	275836000	214644080	171323040	239284192	154664304	130632184	121341440	120789528	274471040	206402560	242533600	213534592	232893008	169819136	136350160	118988264	128496528	135647296	284014208	302248448	185024352	161862016	196079328	347123840	189905504	323172384	1.92964e+08
1537	1-palmitoyl-2-linoleoyl-GPC (16:0/18:2)	Lipid	Phospholipid Metabolism	LC/MS Pos Late	1537	758.569	40811-94-7	5287971			95632928	94498712	189254144	111762584	288045152	194849152	188888352	228963296	150548464	133213536	118370128	152937168	254824096	195764144	220140912	151482784	170993152	147827456	141440208	127534304	154128032	151007936	276588544	278691648	125972816	158070880	163892400	282005376	143503792	229554512	1.77346e+08
1073	phosphate	Energy	Oxidative Phosphorylation	LC/MS Neg	461	96.9696	7664-38-2	1061	C00009	HMDB01429	143285024	149356944	146510720	173840528	180122608	165945136	195141008	222555024	213535184	186057504	116251160	176471488	143524448	157502496	150334576	169011584	128515184	163428576	154613824	163382240	190946592	171751760	155634672	157376464	168607456	211879744	171455824	316105440	181444464	214808784	1.74647e+08
14	threonine	Amino Acid	Glycine, Serine and Threonine Metabolism	LC/MS Pos Early	564	120.066	72-19-5	6288	C00188	HMDB00167	115246184	83668208	155866784	93483696	303621888	223556944	186515712	247316912	119544200	151047312	107808208	143036656	225068672	176939984	194836256	167282864	189529968	125572200	108246504	75659392	87083752	114173912	220365728	272369856	112437920	205243744	221535264	335135936	152822864	302866912	1.73929e+08
1951	sphingomyelin (d18:1/24:1, d18:2/24:0)*	Lipid	Sphingolipid Metabolism	LC/MS Pos Late	100005986	813.684	94359-13-4				74914168	74073808	109433848	60179384	227386928	187011776	143076480	196402208	122326288	104497312	108379240	136530400	236344336	170991168	189162288	129450976	151655456	103869528	116089208	88991360	83696856	153622384	226496560	242895264	124636904	151788928	170008656	373374976	226783520	327170336	1.60375e+08
80	lysine	Amino Acid	Lysine Metabolism	LC/MS Pos Early	407	147.113	56-87-1	5962	C00047	HMDB00182	107896656	88683128	162461536	104074704	274057728	189193408	174454368	204452464	125391592	145440480	107903720	121858336	193038992	153628064	166245904	157708032	166485664	119016400	103381576	91997800	146873296	105852688	233431472	233076400	123865776	156395776	177024000	284980256	146267168	231907296	1.59901e+08
1934	palmitoyl sphingomyelin (d18:1/16:0)	Lipid	Sphingolipid Metabolism	LC/MS Pos Late	100002107	703.575	6254-89-3	9939941			75448888	76771296	113749824	65407424	209208432	173195568	167733952	213084096	115190872	101022144	125012472	147433312	224492464	168504000	200945600	127899736	143557888	117644800	112860704	76829352	85084384	162424112	258576576	238067024	117483648	135914176	153478848	378254848	172602160	279106336	1.57899e+08
1129	linoleate (18:2n6)	Lipid	Polyunsaturated Fatty Acid (n3 and n6)	LC/MS Neg	180	279.233	60-33-3	5280450	C01595	HMDB00673	52168808	36778952	105515296	55870388	300203648	176747472	149397120	181457968	88958832	80013672	66481836	88490448	218063056	152548240	163585184	82467376	113324184	44414624	55417308	157584432	219502688	105984680	467653408	296855648	78835480	160863536	150307216	402800096	131378088	335658368	1.57311e+08
326	methionine	Amino Acid	Methionine, Cysteine, SAM and Taurine Metabolism	LC/MS Pos Early	415	150.058	63-68-3	6137	C00073	HMDB00696	113507848	78634192	155962176	91706608	339495456	282372192	200191856	248596752	98668872	156332736	114309992	122352888	174279264	150297376	182799648	112392928	128324696	98930096	67360256	72076232	91865872	94483544	241343568	247599856	84718240	109586128	123078256	313848352	115282936	194128608	1.53484e+08
32	asparagine	Amino Acid	Alanine and Aspartate Metabolism	LC/MS Pos Early	917	133.061	70-47-3	6267	C00152	HMDB00168	102153864	93483480	138313824	91953056	220196144	183110528	161056512	196318784	118774376	134848032	106097424	123120576	169180192	153515616	172048416	141355888	140601968	119321784	97299144	78063392	87102568	97727392	184626240	163902160	115121440	123526624	161878768	271703104	127809392	223195872	1.43247e+08
308	valine	Amino Acid	Leucine, Isoleucine and Valine Metabolism	LC/MS Pos Early	566	118.086	72-18-4	6287	C00183	HMDB00883	83221304	99544320	126598088	70715176	282622368	206546672	182049616	216956720	100529768	130606696	108334696	106486088	186291872	140834784	154852336	109095720	122095352	74612312	77286472	66224548	78019040	88440000	221660000	228870064	93000808	126929824	139800960	290470464	117119184	168393536	1.3994e+08
417	glutathione, reduced (GSH)	Amino Acid	Glutathione Metabolism	LC/MS Pos Early	496	308.091	70-18-8	124886	C00051	HMDB00125	83959664	65992480	111837400	80955968	204496768	172781536	109534896	152206128	92882568	74174008	63986712	76758696	225567808	130586944	191339136	137913968	168029840	91182144	97904272	111377728	115316664	79051568	225249136	235406880	127322336	134608368	169758272	213698368	142462848	305568416	139730384
121	tyrosine	Amino Acid	Phenylalanine and Tyrosine Metabolism	LC/MS Pos Early	815	182.081	60-18-4	6057	C00082	HMDB00158	103001296	81617456	181496000	95299568	274899936	194370880	139561056	181693472	94440384	118694000	83862880	83467856	178073952	149554704	152035040	110162768	137805616	103577688	62298856	80878152	105031696	74722576	212507104	217695088	82602224	98046816	117769272	304096384	115005704	211265824	1.38184e+08
384	trans-4-hydroxyproline	Amino Acid	Urea cycle; Arginine and Proline Metabolism	LC/MS Pos Early	1001	132.065	51-35-4	5810	C01157	HMDB00725	133274400	90751384	143443904	130102200	205637120	200406480	200890448	225459456	147299200	100016552	83005768	98138440	132628736	110493792	119842344	118208144	118385512	94382544	85464776	82624720	71456976	60958368	92478480	128587760	65366140	107443536	190374656	337378112	163974720	194879584	1.34445e+08
1532	1,2-dipalmitoyl-GPC (16:0/16:0)	Lipid	Phospholipid Metabolism	LC/MS Pos Late	100000657	734.569	63-89-8	452110		HMDB00564	77115704	65460552	119386416	71959496	166971936	115653712	117596216	167678016	109280560	105656432	98948960	114441160	192995136	150249872	177029152	150868208	141060128	122148584	125637192	90058840	114030000	100203032	189203840	181563616	93645992	116653464	106118624	169249184	103094352	119945952	1.25797e+08
59	histidine	Amino Acid	Histidine Metabolism	LC/MS Pos Early	355	156.077	5934-29-2	6274	C00135	HMDB00177	73407928	60354912	111814560	70422784	205686688	146875664	103541600	140727600	81894120	100193992	67929632	74528504	151606896	103645968	130150552	105669440	121202736	78984008	69962008	50046456	72910680	70852032	164817408	177956464	69591344	101379504	108429440	213177952	82222584	184647184	1.09821e+08
354	taurine	Amino Acid	Methionine, Cysteine, SAM and Taurine Metabolism	LC/MS Neg	512	124.007	107-35-7	1123	C00245	HMDB00251	61592196	54395176	74062696	47966696	163662048	154252416	97100672	141493424	72535936	81117208	79829608	75983712	168641872	110227288	137562816	105755448	116639152	78919792	62477376	36300984	37576888	68138736	176634560	193430544	103500736	87043264	93580144	198185056	109541304	166103584	1.05142e+08
1566	1-stearoyl-2-arachidonoyl-GPE (18:0/20:4)	Lipid	Phospholipid Metabolism	LC/MS Pos Late	100008977	768.554		5289133			49261344	47619612	82363064	45346788	128318856	97460192	93292096	115781352	77655136	62534332	66178408	76710776	134725008	98306816	112796672	87309072	95173680	71443184	82427608	77950760	77806264	82031336	141410480	143698080	68689984	145077408	144670400	239132256	116545264	198117920	1.01994e+08
1	glycine	Amino Acid	Glycine, Serine and Threonine Metabolism	LC/MS Pos Early	340	76.0393	56-40-6	750	C00037	HMDB00123	62890220	56864816	84740104	58474056	162007008	113822792	93841320	139098176	85162784	75940880	60434876	66227224	115050144	94057464	97532400	107681864	96973328	82462960	67681928	59252528	53369040	53472804	127092496	118481632	75232240	147782912	165975344	263186688	83805744	173964128	1.01419e+08
2788	adenosine 5'-monophosphate (AMP)	Nucleotide	Purine Metabolism, Adenine containing	LC/MS Pos Early	209	348.07	149022-20-8	6083	C00020	HMDB00045	66584372	64666524	74806064	79254400	79215040	63756424	108833488	99953960	81930896	78062232	80464096	87997640	115694784	97697440	85121040	106808752	105810384	81990968	82741464	106374376	105955184	124009816	124439312	142956960	93706376	96531000	146947728	195496048	105449792	157671808	1.01364e+08
1545	1-palmitoyl-2-arachidonoyl-GPC (16:0/20:4n6)	Lipid	Phospholipid Metabolism	LC/MS Pos Late	100008914	782.569	35418-58-7	10747814			46116080	43187920	87465456	44028596	147972928	93833384	83575784	131975232	85159864	67084992	66555040	79322416	158397280	118144304	120124080	97755952	104209240	87568920	75972864	64268856	92123664	64757552	142754160	133215776	63572784	103227392	96095280	169734768	90590352	147860784	96888390
250	tryptophan betaine	Amino Acid	Tryptophan Metabolism	LC/MS Pos Early	100001743	247.144	20671-76-5	442106	C09213	HMDB61115																										30703702	87398904	132952416	114494760	117939840	9.66979e+07
1694	1-stearoyl-2-oleoyl-GPS (18:0/18:1)	Lipid	Phosphatidylserine (PS)	LC/MS Pos Late	100000639	790.559		9547087			38047224	35935480	65559608	37037996	130340344	114618128	54824892	64342768	66119040	50477248	54224848	70449320	108598608	74647104	59444584	53806300	71981184	51957968	52227456	70481144	47555144	91293712	126405528	171933440	96383984	152488992	125069528	202834672	176258480	303908480	9.39751e+07
9	serine	Amino Acid	Glycine, Serine and Threonine Metabolism	LC/MS Pos Early	503	106.05	56-45-1	5951	C00065	HMDB00187	66326116	54223560	101989720	57208936	160219936	111758784	82760840	109353424	66047544	67619312	60074548	58752184	111717944	93252168	95578480	86459848	96786760	65738216	51042900	52633584	64703660	52282500	110157800	114781440	62605656	76008216	96061960	185578032	66785916	150590720	8.76367e+07
1952	sphingomyelin (d18:2/24:1, d18:1/24:2)*	Lipid	Sphingolipid Metabolism	LC/MS Pos Late	100008957	811.669					45356608	42848912	65528020	40610456	122954040	94177704	104121096	126064616	68018408	61326664	63751920	76424760	138776512	92625968	118568952	68877352	82878272	66471444	72110696	36314048	43082360	99809200	165099440	148011328	76792536	43929604	52161240	152430064	60271996	99383880	8.42926e+07
1823	1-(1-enyl-stearoyl)-2-arachidonoyl-GPE (P-18:0/20:4)*	Lipid	Plasmalogen	LC/MS Pos Late	100008999	752.559		9547058		HMDB05779	48120064	44441532	65905136	43740664	114196944	105375064	99504872	114374944	67503352	51420304	58761688	68297824	110833264	86873920	98179312	67182984	77372056	58625944	66288776	42910112	49266944	68551552	117155552	118450288	55016124	66798988	70578320	193953376	95965816	139624320	8.21757e+07
1556	1-oleoyl-2-linoleoyl-GPC (18:1/18:2)*	Lipid	Phospholipid Metabolism	LC/MS Pos Late	100008981	784.585					37757128	36438208	73589488	40668744	110833072	78763672	67384152	86852400	52207548	44649404	45709456	57136664	105615584	76557288	81178440	58862632	65604048	54275736	55323964	66613592	73626080	62615764	114369040	116174848	46101464	120727920	141965952	212364096	103854976	176341968	8.21388e+07
42	glutamine	Amino Acid	Glutamate Metabolism	LC/MS Pos Early	563	147.076	56-85-9	5961	C00064	HMDB00641	44388072	40241440	97846288	47558200	183044768	106827104	79889192	111185208	51693320	79925632	68656120	61872532	129039272	89915232	98219440	71026696	84211016	53024856	49634276	33338594	55215492	70064072	122454528	130041960	55501656	63887552	64525560	160871040	50228888	102304504	8.18878e+07
1540	1-stearoyl-2-oleoyl-GPC (18:0/18:1)	Lipid	Phospholipid Metabolism	LC/MS Pos Late	100008904	788.616	56421-10-4				27732210	28494908	42917348	25305876	127914328	111498880	44822728	63203892	64599768	37911444	36558660	48025724	85548800	85274320	57808920	46948724	60590364	46217444	40626848	44032232	41315124	52553820	85027480	118759088	56449048	128797088	100229040	181970656	146280272	277894400	7.7177e+07
1811	1-(1-enyl-palmitoyl)-2-arachidonoyl-GPE (P-16:0/20:4)*	Lipid	Plasmalogen	LC/MS Pos Late	100009002	724.528					44304664	42155312	62483244	39340900	101543072	91512736	81595880	105148608	60053104	51582088	56855648	66458048	103348544	77333968	97189072	63525760	71283336	55352936	62060832	45659016	48257408	64284924	116403400	105790464	55476864	57639760	59855500	130531632	64124820	94867272	7.2534e+07
1986	cholesterol	Lipid	Sterol	LC/MS Pos Late	266	369.352	57-88-5	11025495	C00187	HMDB00067	28133852	30944748	42766232	28116200	126166992	92946984	64459784	79491736	58369544	33118528	38500740	46870320	96686552	73438776	60753728	36349320	64775596	44093472	34509776	37488368	27993724	65129672	128604960	133736304	67795440	75755936	59525944	152070928	116810680	215333456	7.20246e+07
1815	1-(1-enyl-stearoyl)-2-oleoyl-GPE (P-18:0/18:1)	Lipid	Plasmalogen	LC/MS Pos Late	100008919	730.574	144371-68-6				36380560	36710260	44934252	26945148	120525480	119167720	50677372	65569060	78495072	46061640	40347032	54728032	85992648	81629032	59248112	51995492	72098456	48514848	41924932	37537028	31441220	57150816	83618272	118061872	62689168	97027592	68806560	112173112	106466280	178759696	7.05226e+07
1539	1-stearoyl-2-arachidonoyl-GPC (18:0/20:4)	Lipid	Phospholipid Metabolism	LC/MS Pos Late	100001869	810.601	35418-59-8	16219824			27546228	29558546	51590528	24228932	97248440	57673624	61795688	90603480	53595840	41958056	43448144	54851728	103137224	71990952	75896256	60913372	66258864	55741352	54684160	43152880	48893224	45759288	95417832	91201368	39560920	95345040	94118928	180648256	63345856	142914192	6.87693e+07
1834	1-(1-enyl-oleoyl)-2-oleoyl-GPE (P-18:1/18:1)*	Lipid	Lysoplasmalogen	LC/MS Pos Late	100010839	728.559				HMDB11441	21709394	17889926	32062892	17966982	107675424	86128688	25718180	40179996	55056896	47389104	35228208	58654284	83222880	61662832	38672180	30539654	51768088	39116816	35983780	52442500	39371128	83040632	84966992	135161040	76874272	123476816	84284184	107431680	132632304	220577824	6.75629e+07
1816	1-(1-enyl-stearoyl)-2-linoleoyl-GPE (P-18:0/18:2)*	Lipid	Plasmalogen	LC/MS Pos Late	100009225	728.559					46025320	38393508	58998796	39907976	95261888	96246048	88150464	95901576	55038112	46693204	47236452	58622376	85841064	70740232	79173048	53501988	62129320	49701728	58325264	32440514	31802436	61101224	90000624	93213992	61060112	44355148	56036460	124168648	92886920	97710064	6.70222e+07
1967	glycosyl-N-nervonoyl-sphingosine (d18:1/24:1)*	Lipid	Sphingolipid Metabolism	LC/MS Pos Late	100001878	810.682					35658256	33936020	38715576	23990898	111774504	101834800	40651528	54202000	73077392	32002156	27670376	34671916	73784576	80908888	49337760	49811416	64368616	40516080	35413296	29925644	30268902	42551572	77224104	113846264	64765992	97300384	59421968	98389472	103372656	231075072	6.50156e+07
2775	xanthine	Nucleotide	Purine Metabolism, (Hypo)Xanthine/Inosine containing	LC/MS Neg	1004	151.026	69-89-6	1188	C00385	HMDB00292	41459052	32297520	63787404	38563912	108174496	75693512	63029780	88786888	59001952	49467256	54970976	53265864	90183832	65276308	79421560	59284140	76413240	51025940	39406584	35886656	43627288	51488120	87194936	87852232	55175080	57253876	48588760	105016696	61533684	78509416	6.33879e+07
1555	1-stearoyl-2-arachidonoyl-GPI (18:0/20:4)	Lipid	Phospholipid Metabolism	LC/MS Pos Late	100000616	904.591					32669908	30735980	50336616	27507180	90179408	62378760	62570812	80429088	51954096	39740256	41477028	47933024	91218464	67733392	79624976	55246568	59885012	47951792	50401960	36549484	40226320	48024908	92670672	90967328	42618472	66561604	69288704	137466512	69774416	111456840	6.25193e+07
1134	arachidonate (20:4n6)	Lipid	Polyunsaturated Fatty Acid (n3 and n6)	LC/MS Neg	229	303.233	506-32-1	444899	C00219	HMDB01043	12880198	8.27204e+06	20136370	10844859	109063136	63588380	46949708	63234736	25126218	14237244	16457748	22507686	73008920	47730172	51416308	18825624	28449652	5419599	12100833	60790656	94189040	23747740	215486848	115102624	22533400	74873184	61405368	208409552	58172692	165975584	5.83645e+07
1807	1-(1-enyl-palmitoyl)-2-oleoyl-GPE (P-16:0/18:1)*	Lipid	Plasmalogen	LC/MS Pos Late	100009005	702.543					26329780	26115112	34088652	20548860	80584856	84823968	37122736	50169532	51404924	30111332	31984480	37843868	62560836	60789712	46437764	36193380	46321244	34268624	30790462	32776670	30958392	40893844	64667996	82058456	43097176	77478272	62962120	98900264	86512504	129865568	5.2622e+07
1574	1-stearoyl-2-linoleoyl-GPE (18:0/18:2)*	Lipid	Phospholipid Metabolism	LC/MS Pos Late	100008976	744.554		9546749			24946820	22526502	44167936	28238796	62374232	46078720	46106124	49234152	30647692	29774424	28717328	37181184	58939972	43148232	45159080	33081422	36414180	31803888	36085084	33439774	26508120	43562744	55125296	67465384	30015300	54227712	58245880	78419648	31117418	61280132	4.24678e+07
367	citrulline	Amino Acid	Urea cycle; Arginine and Proline Metabolism	LC/MS Pos Early	391	176.103	372-75-8	9750	C00327	HMDB00904	25920580	20442840	39202796	25578244	60422832	48326552	50192412	63842784	40403104	44385672	29957178	42769232	67907776	56436648	48787308	50134184	44427452	35907784	38740184	14910685	16252630	26957038	31796248	53405968	31586350	34223136	53870792	76494368	35554004	53799240	4.20879e+07
1693	1-stearoyl-2-arachidonoyl-GPS (18:0/20:4)	Lipid	Phosphatidylserine (PS)	LC/MS Pos Late	100001872	812.544					19530042	19450368	29200564	17287234	44207080	37749768	35705772	43106400	28453024	23436368	26336004	27646844	50804152	34384216	44525552	34830600	35395360	26558120	29977812	23259006	23505992	35843668	59856072	55459960	30168100	40338248	43573736	95758928	45133280	77008912	3.79497e+07
1932	palmitoyl dihydrosphingomyelin (d18:0/16:0)*	Lipid	Sphingolipid Metabolism	LC/MS Pos Late	100008954	705.591		9939965			21578180	17591976	32568692	21087766	51170504	50434764	44871256	49159680	21764664	18646704	20152272	26312376	46960956	33296034	39802056	24224106	28828956	21732398	21895456	24569528	18872628	20706332	51578192	46481228	17865716	47006528	62265164	131638528	45173860	69704512	3.7598e+07
2824	guanosine 3'-monophosphate (3'-GMP)	Nucleotide	Purine Metabolism, Guanine containing	LC/MS Pos Early	100002704	364.065	117-68-0	3522			26336692	24202492	36229208	26594904	50358216	31142660	38391532	38895924	32657172	37368928	29698786	33928452	45999496	36649172	37631256	36820308	40728976	41523264	30774786	29146634	32034920	27325816	37452060	40946320	25030286	29494042	42113628	57012296	31330986	48232836	3.58684e+07
1808	1-(1-enyl-palmitoyl)-2-linoleoyl-GPE (P-16:0/18:2)*	Lipid	Plasmalogen	LC/MS Pos Late	100009069	700.528					25942900	23257050	34934180	22943586	52435148	48520336	48739664	57708044	31153456	27668916	29171580	36376892	52014548	41744760	45996088	28143404	35550408	29738484	31681584	16986318	16775675	37617064	58885600	47860956	30399192	21564104	24584584	49471608	28404184	36863616	3.57711e+07
2949	ascorbate (Vitamin C)	Cofactors and Vitamins	Ascorbate and Aldarate Metabolism	LC/MS Pos Early	233	177.039	134-03-2		C00072	HMDB00044	13015064	13239747	19188188	13094373	42767896	30068538	34879976	39956768	26171948	22062550	20355960	20427174	40956188	30857402	31986686	33405532	36246848	20912892	20251480	22236284	21421960	31973250	54847064	69212440	36297464	65469716	53483916	89502496	48695484	61290632	3.54759e+07
2885	cytidine 3'-monophosphate (3'-CMP)	Nucleotide	Pyrimidine Metabolism, Cytidine containing	LC/MS Pos Early	105	324.059	84-52-6	66535	C05822		23196476	21545644	42522116	25179688	66380868	28497738	33842640	35119944	34421496	34007032	31787564	34284032	53584364	38024128	38716720	37974516	47897956	46062612	31391726	24340888	30035798	19454574	36820016	41059396	15133433	28289234	38396684	45613048	17706738	46730900	3.49339e+07
1550	1-palmitoyl-2-palmitoleoyl-GPC (16:0/16:1)*	Lipid	Phospholipid Metabolism	LC/MS Pos Late	100008984	732.554					16984388	12594260	24931860	13216169	44839744	31736676	20805246	37637572	23117072	17441496	18930292	23558620	40625956	34437888	31691482	25918280	24921620	21961016	21709770	31423988	35439772	21770656	46025680	43211844	21731592	36854716	29715758	46605480	32033408	58718280	2.96864e+07
1568	1-stearoyl-2-oleoyl-GPE (18:0/18:1)	Lipid	Phospholipid Metabolism	LC/MS Pos Late	100001856	746.569					12294416	10384530	19246868	9553680	38361792	29975712	18215574	24814112	19019418	14221829	14094508	19460496	32134552	23199930	21749904	16390565	20673708	15670234	16649985	21764820	17202256	21852428	34900788	46947720	22253616	52967496	47716196	79397776	53081896	104603352	2.92933e+07
72	1-methylhistamine	Amino Acid	Histidine Metabolism	LC/MS Pos Early	100001204	126.103	501-75-7	3614	C05127	HMDB00898	13937764	12746035	24383302	15903642	43215552	24055598	27510986	26164754	14505707	16786772	12086195	12910855	24552186	16825414	20449340	18377216	21252342	14810448	12688437	21962640	25027058	18974486	41188508	45272068	18815656	63015792	69380440	104760720	23899772	59960824	2.88474e+07
1085	myristate (14:0)	Lipid	Long Chain Fatty Acid	LC/MS Neg	519	227.202	544-63-8	11005	C06424	HMDB00806	21135628	20825492	23453840	19448510	35316144	30372316	23494364	28292486	25776164	22079182	21659816	22633204	28994670	26058494	23472676	23489818	24874256	25371138	21551662	32503594	33111282	23702236	84192240	30371730	22469282	24723340	21692708	33139362	28978920	30120906	2.77768e+07
215	tryptophan	Amino Acid	Tryptophan Metabolism	LC/MS Pos Early	565	205.097	73-22-3	6305	C00078	HMDB00929	22860348	16230701	36527992	19194968	60634544	42235732	28528462	37635536	19549804	23690272	16888316	17270912	36940840	30053500	29664576	21872680	28023696	18813948	12949226	15547145	21876660	14975444	40539364	42990704	14259735	19462700	21529192	51892776	19491736	43084536	2.75072e+07
1936	behenoyl sphingomyelin (d18:1/22:0)*	Lipid	Sphingolipid Metabolism	LC/MS Pos Late	100006294	787.669					19361864	15868443	23578044	13703100	34229384	27914840	29103044	38247808	23393248	20306996	18488968	25073522	37299280	26892072	37887348	28210980	28034694	18595520	20925066	18287216	16025835	22791524	40377768	43914496	23568126	23635528	24710152	46089080	31446872	35722292	2.71228e+07
1048	citrate	Energy	TCA Cycle	LC/MS Neg	1124	191.02	77-92-9	311	C00158	HMDB00094	25065778	17511912	37486136	22589436	35901172	26579070	24724576	26390112	26512634	16140742	11172480	13935106	22949216	16392870	27880970	33432628	33158974	24711724	23658714	14469037	16114410	19450924	14538357	32698508	19044300	36197384	35961336	51907656	28592392	46353420	2.60507e+07
1320	palmitoylcarnitine	Lipid	Fatty Acid Metabolism(Acyl Carnitine)	LC/MS Pos Late	100000776	400.342	6865-14-1	461	C02990	HMDB00222	13274014	11256450	19074868	15767862	51421164	37105280	25523562	21501852	12773437	6925904	22098148	14689409	54415440	27400596	36369516	23297970	31015704	24498216	17551428	6840634	5089947	13767847	111780328	36341996	22540000	6624029	10054594	47553544	28910668	21790200	2.59085e+07
1606	1,2-dilinoleoyl-GPC (18:2/18:2)	Lipid	Phospholipid Metabolism	LC/MS Pos Late	100008903	782.569	998-06-1	5288075			10529553	11639521	22527934	15784320	39610184	25516024	30392016	28332638	17163856	18108008	13783209	19849592	39374648	23675242	27971140	16916782	24275298	18084486	17676212	16629105	18717710	30591346	44826080	44485912	17977480	22829824	29525240	47587164	16388698	32107172	2.47625e+07
1588	1-palmitoyl-2-stearoyl-GPC (16:0/18:0)	Lipid	Phospholipid Metabolism	LC/MS Pos Late	100008921	762.601	59403-51-9				14635522	11321681	21403282	11349204	29955020	21721100	22625734	32883352	20013918	17015936	16084409	17848982	32117096	24527372	34452600	26152836	25334842	19287882	20253364	16924072	20036420	13091628	33403386	33513444	14919619	27084188	29614764	54108332	26600858	31123590	2.39801e+07
343	cysteine	Amino Acid	Methionine, Cysteine, SAM and Taurine Metabolism	LC/MS Pos Early	800	122.027	52-90-4;56-89-3	5862	C00097	HMDB00574	13192616	11326902	18111766	13373441	38055544	31371292	28883750	27788676	12586044	15088654	9979156	16193896	25544500	16431729	24307458	20661604	23472272	11359644	12318965	11232055	12015122	7574796	32079954	22152980	14884063	28338372	37048348	59541380	21810798	40087932	2.18938e+07
1938	lignoceroyl sphingomyelin (d18:1/24:0)	Lipid	Sphingolipid Metabolism	LC/MS Pos Late	100006298	815.7	60037-60-7				18975144	12632075	18846104	10405582	21713380	22190072	25682384	30774516	17584200	17647762	15830565	20153534	34437568	19357036	30589664	23546056	21328162	15359876	18385820	17278184	12836044	18635024	30706016	32917690	21820042	17225072	20414244	34105488	25390972	26459692	2.17743e+07
1564	1-palmitoyl-2-oleoyl-GPE (16:0/18:1)	Lipid	Phospholipid Metabolism	LC/MS Pos Late	1526	718.538	26662-94-2	5283496		HMDB05320	10351366	8755277	15928366	7259136	27787232	20825610	12770120	19545112	14221731	13971636	11573273	15255706	25892242	18285704	18541636	14933788	15043748	12369838	14197956	22264716	18920376	18931700	28575304	37239848	20729752	35551240	31923360	42494000	36478704	56171684	2.15597e+07
34	N-acetylaspartate (NAA)	Amino Acid	Alanine and Aspartate Metabolism	LC/MS Polar	100000787	174.041	997-55-7;997-55-7	65065	C01042	HMDB00812	9953983	14102546	11377869	10185337	53854336	37549604	30837598	36897776	25599826	21107144	15868106	17853176	33469448	27278114	27539434	22485156	25488204	16908734	14919196	3.12834e+06	6.00373e+06	6720398	22903388	25141018	17875252	12223467	10510560	28512122	23000464	36786980	2.1536e+07
2772	inosine 5'-monophosphate (IMP)	Nucleotide	Purine Metabolism, (Hypo)Xanthine/Inosine containing	LC/MS Pos Early	362	349.054	4691-65-0	8582	C00130	HMDB00175	15588269	15406971	22576996	12946356	47968512	29701824	24866776	29331328	19971512	24879018	10051240	15770797	28164300	18267224	31201784	21191166	25735522	29223844	22630422	11410625	9696751	7.30767e+06	21959324	9861328	12843412	13246902	20541152	40340556	19163656	32602444	2.14816e+07
398	guanidinoacetate	Amino Acid	Creatine Metabolism	LC/MS Pos Early	344	118.061	352-97-6	763	C00581	HMDB00128	13684715	10172320	14969321	11241180	26285406	24921854	15913563	21696140	13451980	12220907	9380722	11452900	25339236	18689326	19543768	19264592	18764492	12553759	14880232	20835984	18044984	9596210	21091516	25850314	14449478	29350544	47673336	77266272	14153531	44782844	2.12507e+07
1334	deoxycarnitine	Lipid	Carnitine Metabolism	LC/MS Pos Early	100001662	146.118	6249-56-5	134	C01181	HMDB01161	12347694	12342902	15241069	12422865	27030278	24655398	25919724	25640158	21386840	16431091	12693703	13157208	29163790	19074572	25068604	22093662	24465704	20127956	16892760	14629370	12354144	20107706	33254626	49586948	28011542	12849009	13022440	31525712	14181248	28090666	2.11256e+07
1960	N-palmitoyl-sphingosine (d18:1/16:0)	Lipid	Sphingolipid Metabolism	LC/MS Pos Late	1518	538.519	24696-26-2	5283564		HMDB04949	11849252	10747152	20087512	9023084	26449032	21036680	24074086	36595104	14314720	12530291	14344536	16306965	28696262	17551228	22978388	16279992	17427028	12718694	16014385	11321433	13324580	13333565	29471474	27287388	10955598	21110934	18752180	42776744	14500223	28665266	1.93508e+07
1089	palmitoleate (16:1n7)	Lipid	Long Chain Fatty Acid	LC/MS Neg	452	253.217	373-49-9	445638	C08362	HMDB03229	13280182	8727775	14272432	10143112	32081330	20903310	14329360	25343786	18033146	12752607	12630707	13098013	25909688	24058884	19109316	15339011	13618566	13011823	11573462	29325674	43359232	11005996	43568292	22548862	11951893	15250310	12135260	24987600	12342581	30200664	1.91631e+07
1589	1,2-dioleoyl-GPE (18:1/18:1)	Lipid	Phospholipid Metabolism	LC/MS Pos Late	100008906	744.554	4004-05-01	9546757			4471466	4622091	10156448	3.48875e+06	23984398	18670298	7.31342e+06	10657047	11128764	7786419	6343128	9615857	18013972	13122484	11705863	9155050	10474931	7700192	7265510	16462272	12533754	19462156	25616312	34797864	20757984	39334296	36234420	48916672	47747100	76446136	1.91328e+07
262	thioproline	Amino Acid	Tryptophan Metabolism	LC/MS Pos Early	100009232	134.027	34592-47-4	93176;6973609			15770278	15852395	18556884	13909094	26633344	20238642	21023304	18820892	13409578	15385090	15346598	14249523	24647582	17754428	20923064	14178648	24358960	14138748	13030428	13682639	16136822	12202964	28091012	25153968	19764480	19740888	18249892	28446936	16399002	28199606	1.88099e+07
1569	1-palmitoyl-2-arachidonoyl-GPE (16:0/20:4)*	Lipid	Phospholipid Metabolism	LC/MS Pos Late	100008990	740.523		9546800		HMDB05323	9981960	8749725	15919054	9230097	24156420	17416940	14320373	21047220	14396643	12764932	10969262	13979383	24307260	19328616	20123848	17850504	16641525	13413951	13971442	16819842	18866660	12291162	26182560	27761878	12440256	22160632	17511264	28474296	19296632	26314740	1.75563e+07
1107	eicosenoate (20:1)	Lipid	Long Chain Fatty Acid	LC/MS Neg	100001335	309.28		5282768		HMDB02231	7.00553e+06	6185860	12297789	7.43784e+06	29905402	21988800	13103316	16937048	12253860	10617380	6683169	9809827	17593748	16402796	16845236	11577036	12849907	10700997	10602074	17793430	19975244	8825388	24403088	18861414	7887905	27094044	23870662	45616728	21472648	53239780	1.73279e+07
2955	alpha-tocopherol	Cofactors and Vitamins	Tocopherol Metabolism	LC/MS Pos Late	1105	430.378	59-02-9;10191-41-0	14985	C02477	HMDB01893	9457025	9062766	14964471	13246672	25693484	22852730	22016456	23211756	10036939	16866288	17014612	21915618	15072711	14097957	13744055	10409161	12334307	10813196	12360529	13309692	14754069	17245562	23188076	22012608	8.2079e+06	22245648	29574694	30710222	29153268	13858571	1.73144e+07
405	spermidine	Amino Acid	Polyamine Metabolism	LC/MS Pos Early	50	146.165	124-20-9	1102	C00315	HMDB01257	14123191	10207119	9627800	24126308	8358553	5937457	33458264	16640110	33259332	18463044	6299423	16069330	5386022	7983152	5521884	8478970	9436282	17609590	26160778	42365224	37277168	30550162	8.10902e+06	10232678	10262871	22167456	18785576	29084484	11920479	12790881	1.70231e+07
1138	dihomo-linoleate (20:2n6)	Lipid	Polyunsaturated Fatty Acid (n3 and n6)	LC/MS Neg	1231	307.264	2091-39-6	6439848	C16525	HMDB05060	6324428	5460513	13824826	8335653	30048270	18512704	17221130	16619707	9823180	8238301	7850320	10861701	22005312	13855256	18082016	10094652	12801594	6416881	8.00958e+06	15174824	19182536	13559424	33668104	29388442	9603780	21923748	23770824	43561344	13410097	32565804	1.66732e+07
1527	phosphoethanolamine	Lipid	Phospholipid Metabolism	LC/MS Neg	1026	140.012	1071-23-4	1015	C00346	HMDB00224	7764248	6177201	11955120	8199886	27895762	15979735	11680808	18249824	12374671	11540721	11167612	9262803	23774180	15442018	19713560	16610089	20574812	13705759	8920930	10319286	12123944	10023202	24128178	32383156	13000907	19424966	18321528	25042728	14774250	23683818	1.58072e+07
2789	adenosine 3'-monophosphate (3'-AMP)	Nucleotide	Purine Metabolism, Adenine containing	LC/MS Neg	100001449	346.056	84-21-9	41211	C01367	HMDB03540	10311800	8402729	17177710	12937183	28620160	12887271	15011648	17680766	16080547	19113584	12204445	14614036	21298400	17086920	18645060	15110883	19430282	15106865	12236262	10636431	16485276	8971519	15275058	18645116	10271926	10647581	15026277	24016018	11782065	23421708	1.56379e+07
1935	stearoyl sphingomyelin (d18:1/18:0)	Lipid	Sphingolipid Metabolism	LC/MS Pos Late	1538	731.606	85187-10-6;85187-10-6	6453725	C00550	HMDB01348	8319982	7140912	12383370	6922531	21758712	19660540	12232677	16339438	14842711	10175028	10565616	12868060	19296560	18277368	14864525	12671110	14565562	12974229	10661052	9507510	8652377	15038429	21102536	26924428	14195981	19978834	14213063	20931388	19529922	29477564	1.52024e+07
1135	adrenate (22:4n6)	Lipid	Polyunsaturated Fatty Acid (n3 and n6)	LC/MS Neg	100001193	331.264	2091-25-0	5497181	C16527	HMDB02226	4644711	2645106	7976201		18115836	9017630	5056052	11748566	7653302			4665314	14999546	8937663	8919612	6.84361e+06	6678433			12676752	12827169	6527905	26316930	15908387		32459188	28085466	49381648	11969747	30915162	1.43737e+07
418	glutathione, oxidized (GSSG)	Amino Acid	Glutathione Metabolism	LC/MS Pos Early	448	613.159	103239-24-3	65359	C00127	HMDB03337	8.30389e+06	7.39579e+06	9929671	6673983	19472002	16865228	14741245	22395072	13299234	16362958	11968868	11455082	20737552	16943100	17095136	14898206	15703768	14681892	10079984	7.51418e+06	8695486	12470824	21634252	25576996	12225877	13959368	10900221	15059347	13615309	17969774	1.42875e+07
1964	glycosyl-N-palmitoyl-sphingosine (d18:1/16:0)	Lipid	Sphingolipid Metabolism	LC/MS Pos Late	100009272	700.572					6682231	5736983	11645786	6517109	19233488	15296025	16285485	19743924	8555604	7962249	8392817	11206991	18421200	13213086	16399142	9412093	11547549	8556028	9896617	7926180	8720057	14272614	20941796	20881800	8696279	21253490	19903260	41177236	14747465	22507916	1.41911e+07
1835	1-(1-enyl-oleoyl)-2-linoleoyl-GPE (P-18:1/18:2)*	Lipid	Lysoplasmalogen	LC/MS Pos Late	100009003	726.543					6051262	6.62168e+06	9701617	5809885	10565104	15474067	7987270	17201022	9181865	9767609	7136738	13816039	20194852	14427841	10525940	8620225	8250624	6475367	11164521	10058461	8.21555e+06	16538541	20133246	20074906	12543257	16743722	17460640	34116272	22599436	28024220	1.35161e+07
2782	urate	Nucleotide	Purine Metabolism, (Hypo)Xanthine/Inosine containing	LC/MS Neg	1134	167.021	69-93-2;120K5305	1175	C00366	HMDB00289	9414070	8698800	10745643	8934212	19786696	19256168	18266376	18472236	10595290	13469048	9556995	10346161	14177514	11662863	14170701	8832607	11261468	10460699	8261385	4552151	4603511	11850769	14382811	13852597	9547930	10105924	12218895	37617264	15881169	28764556	1.33249e+07
365	ornithine	Amino Acid	Urea cycle; Arginine and Proline Metabolism	LC/MS Pos Early	444	133.097	3184-13-2	6262	C00077	HMDB03374	8744148	5907894	11356159	10064820	13264036	13248985	12075722	14005033	11145857	11103446	9804914	10581167	11901539	12865552	13909540	10466180	11379469	9424106	8500248	17751668	16527799	14281079	13912270	19767420	8718349	13780489	21442736	33389902	11937292	16229900	1.32496e+07
1614	1-linoleoyl-2-arachidonoyl-GPC (18:2/20:4n6)*	Lipid	Phospholipid Metabolism	LC/MS Pos Late	100009131	806.569					4453897	5188461	10469205	6.16928e+06	17928192	12185812	13174430	15345912	9319976	8631676	7.18163e+06	9419493	20343278	13125867	14869839	9420632	11979196	9281792	9458411	10677996	13754845	11143211	20219612	21069688	8745133	14035797	17636090	34855860	13412561	23871444	1.32456e+07
2773	inosine	Nucleotide	Purine Metabolism, (Hypo)Xanthine/Inosine containing	LC/MS Neg	361	267.074	58-63-9	6021	C00294	HMDB00195	5330201	3.31973e+06	11739110	5177844	23180950	9656771	11031343	14164585	10974720	5526166	9738619	8372256	18318476	11664996	12309872	12782366	17009132	8949806	5498789	8931672	10993182	9488990	18421052	24082258	11630436	22611132	14534815	29010176	17647448	14488878	1.28862e+07
1091	margarate (17:0)	Lipid	Long Chain Fatty Acid	LC/MS Neg	891	269.249	506-12-7	10465		HMDB02259	8405042	8360669	10608744	9832348	16338438	14013920	13401751	15629070	12064018	10646032	9419610	10518993	15450090	12245326	15133833	15818236	11721178	12148689	11560650	13414689	13436265	11421793	20537910	15412121	10132886	10357393	9269512	16684779	11812573	19112478	1.28303e+07
879	lactate	Carbohydrate	Glycolysis, Gluconeogenesis, and Pyruvate Metabolism	LC/MS Polar	482	89.0244	79-33-4	612	C00186	HMDB00190	3033656	3563929	13373175	16165470	22355248	15800452	11590437	12659136	10051986	7659097	6630807	6985313	9705966	11987349	7969375	8735643	11692815	7864069	5.91404e+06	5759345	4602781	11488000	15461583	18961772	9920710	17880712	13458323	47351636	21442244	21277468	1.27114e+07
1466	12-HETE	Lipid	Eicosanoid	LC/MS Neg	100002167	319.228	71030-37-0;73837-14-6	5312983		HMDB06111	7592773	6704706	17811420	7942714	24196190	17938868	4751696	14189632	6988303	12564851	11428553	8139128	18629764	13476761	15532306	13788152	13737953	16074306	9262889	10734456	13238518	5.95519e+06	17468092	18130648	5108605	9635420	7858314	21367676	6.0473e+06	21766364	1.26021e+07
98	pipecolate	Amino Acid	Lysine Metabolism	LC/MS Pos Early	1025	130.086	4043-87-2	849	C00408	HMDB00070	8650341	6.78517e+06	11135338	7864865	24194526	20496412	13080979	18228956	12546073	10958738	8819629	9148387	17502078	14101724	14294853	12421754	9522564	10326931	10630165	5597743	7616202	9216823	11661240	20578386	5902564	13289119	14533625	18757450	10011689	9642304	1.22506e+07
1609	1-oleoyl-2-linoleoyl-GPE (18:1/18:2)*	Lipid	Phospholipid Metabolism	LC/MS Pos Late	100009078	742.538		9546753		HMDB05349	6504452	5787915	10454020	6.79775e+06	16210718	11284688	8425119	12842303	7653863	7563362	6.67999e+06	9100217	13614568	10717503	11461448	8472759	9849321	7760581	8149984	12051089	11909383	9168463	15945639	19355644	8156424	18919932	19810264	25695086	17057648	23861586	1.20421e+07
2774	hypoxanthine	Nucleotide	Purine Metabolism, (Hypo)Xanthine/Inosine containing	LC/MS Neg	171	135.031	68-94-0	790	C00262	HMDB00157	4998850	2936362	10899811	5940490	21920322	13707929	8749355	18355908	11375433	7189125	7.18279e+06	7.22148e+06	15658324	11648825	13285302	10380133	13014149	7897328	3851541	6911230	9978487	8434176	16777584	20896144	10468258	19151844	12248190	23675540	13701787	15657314	1.18038e+07
1125	docosahexaenoate (DHA; 22:6n3)	Lipid	Polyunsaturated Fatty Acid (n3 and n6)	LC/MS Neg	100000665	327.233	6217-54-5	445580	C06429	HMDB02183	3494309	2421445	6049946	3361387	28367628	16062557	11325721	18059900	8698309	3669382	3489854	5940881	18669310	14435006	12593219	5858435	8500369	1237522	3983000	9893376	15498477	7137533	43834328	25876676	5843357	10957495	6073665	20689062	5468675	15742690	1.14411e+07
1571	1-palmitoyl-2-linoleoyl-GPE (16:0/18:2)	Lipid	Phospholipid Metabolism	LC/MS Pos Late	100001870	716.523		9546747		HMDB05322	7261851	6.05776e+06	12691517	7340615	17558244	12322139	10711582	13681934	8.26331e+06	8745747	7.19665e+06	9416599	15679194	10742391	13219873	9044121	9361616	8262636	9044925	11122402	9874303	10175296	16490942	18561376	9362857	12383853	12361337	16506525	9758144	14551927	1.12584e+07
1322	stearoylcarnitine	Lipid	Fatty Acid Metabolism(Acyl Carnitine)	LC/MS Pos Late	100001391	428.373	18822-91-8	6426855		HMDB00848	6010765	5683726	8244727	5848620	21321996	15881749	13843597	15662230	7596253	5385190	8921346	8620063	18876952	11940435	14606081	10551561	11824886	9901052	8814569	1678613	1912108	4551634	25476590	14611523	7774045	3633695	6131622	25623232	13191521	15996921	1.10039e+07
2861	uridine	Nucleotide	Pyrimidine Metabolism, Uracil containing	LC/MS Neg	535	243.062	58-96-8	6029	C00299	HMDB00296	6039932	5174752	9943749	4869848	24881070	5680732	10011506	12053099	10674046	7290402	10481501	7997554	17968868	12005739	18779440	14615061	18736280	11264667	6.6338e+06	5025110	6851565	10872677	19006740	18814108	9245223	4966644	6969194	13778800	8502599	10453946	1.09863e+07
1700	1-palmitoyl-GPC (16:0)	Lipid	Lysolipid	LC/MS Pos Late	100001263	496.34	17364-16-8	86554		HMDB10382	4055922	3865414	7643602	2576164	20572224	13360636	8146785	12724587	7545375	5634509	6327764	6789066	14459917	10657304	9822095	7374434	7560760	7125383	5242610	9072339	8081739	7561372	17421836	18326418	6625266	12860558	9234694	18848792	13501848	24438408	1.02486e+07
1133	dihomo-linolenate (20:3n3 or n6)	Lipid	Polyunsaturated Fatty Acid (n3 and n6)	LC/MS Neg	100001739	305.249	17046-59-2	5280581	C03242	HMDB02925	3597945	2326063	6424672	3392367	20072988	13488161	10118943	12476852	6235785	3966102	3.78303e+06	5565363	15226004	9622261	10205853	4992594	6982358	1958478	3510184	11829309	14419848	5501991	30659806	18485108	5146938	8.30914e+06	8121599	23640314	7454398	18036810	9.85171e+06
1104	arachidate (20:0)	Lipid	Long Chain Fatty Acid	LC/MS Neg	893	311.296	506-30-9	10467	C06425	HMDB02212	7368276	6568470	8648164	7548284	11430191	10401199	10920620	11034967	9609136	10183567	7340672	9023483	10739104	8332450	11984891	7721687	8687544	8012613	8301324	10071760	8671155	7061187	9349955	9280674	7175643	10620363	10883090	16414403	12363405	15722377	9.71569e+06
1946	sphingomyelin (d18:1/20:0, d16:1/22:0)*	Lipid	Sphingolipid Metabolism	LC/MS Pos Late	100006290	759.638					4912318	3204105	6613100	3108406	12061417	9196097	5889280	9029591	6696746	6627477	5387310	7649900	13398606	7490011	9411942	7405286	7945397	5612909	6446305	7190091	5213998	9929008	13841648	16842176	10272005	12331418	10374360	16303491	12004177	17408644	8.99324e+06
1965	glycosyl-N-stearoyl-sphingosine (d18:1/18:0)	Lipid	Sphingolipid Metabolism	LC/MS Pos Late	100001882	728.604					4142588	3330350	4565734	2586219	14209560	13865218	4323189	5978145	7.78994e+06	4127600	3449161	4729309	8767508	8866915	5452862	4935439	6507882	4085506	3.30351e+06	4312398	4.1007e+06	6.67865e+06	13065131	19117336	9175033	15273455	7.99234e+06	14419265	16881660	36362588	8.74651e+06
374	dimethylarginine (SDMA + ADMA)	Amino Acid	Urea cycle; Arginine and Proline Metabolism	LC/MS Pos Early	100001810	203.15	102783-24-4	123831	C03626	HMDB01539	5041768	4820470	14853115	6661888	17293740	9076173	7531644	11813802	6695384	8.17525e+06	4767491	4371338	10665543	8.26616e+06	7504823	6584947	8918518	6056817	4.17203e+06	8366461	9616412	5894105	9966596	12775950	4.02549e+06	7178278	10145028	19525736	5316294	12516676	8.61993e+06
1622	1-palmitoyl-2-oleoyl-GPS (16:0/18:1)	Lipid	Phospholipid Metabolism	LC/MS Pos Late	1531	762.528	40290-44-6	5283499	C13880		3609275	2572311	6050408	2645040	9662088	9555682	5013026	8466477	4899628	3747172	4308719	6508039	10636027	7732417	7.07376e+06	5537743	6061652	4830741	4674157	6377198	5250032	6754209	10361960	13628168	6159003	12388805	11546520	21863660	12108854	20881274	8.03013e+06
1373	13-HODE + 9-HODE	Lipid	Fatty Acid, Monohydroxy	LC/MS Neg	100002196	295.228		43013			3.25053e+06	3.64972e+06	8757040	3161059	9380922	5619992	6446417	6.56087e+06	4138893	5335092	8181235	6147254	10205484	5919502	7195332	9266841	9283072	30276178	6270129	5772260	5018498	8625797	8807776	10385373	3603626	4336901	7767289	20602632	4552185	10252352	7.95901e+06
1292	propionylcarnitine	Lipid	Fatty Acid Metabolism (also BCAA Metabolism)	LC/MS Pos Early	100001162	218.139	17298-37-2	107738	C03017	HMDB00824	5415643	3196326	7213644	3.88715e+06	10760066	5285641	9116641	6737191	9745934	6171763	5502276	5071753	7.49177e+06	5948293	5731272	7.36223e+06	7816109	7870315	4124780	10954176	8819290	9445023	15562078	20824614	4616141	7715440	8.30737e+06	11066834	6425412	9498987	7.92281e+06
1707	1-stearoyl-GPC (18:0)	Lipid	Lysolipid	LC/MS Pos Late	100001271	524.371	19420-57-6	497299		HMDB10384	2652273	2653329	4783018	2437138	12975099	8900074	6737616	7965727	5555938	3.71039e+06	4208238	4959123	9480941	7.06265e+06	6924879	4997071	5605788	4617729	3677562	5932886	4801265	4722704	11762055	11995406	4719367	9836418	9282050	21072704	11025478	24716876	7.65906e+06
1057	succinate	Energy	TCA Cycle	LC/MS Polar	252	117.019	110-15-6	1110	C00042	HMDB00254	2.93632e+06	4393414	5120901	7123687	4607046	4252535	15156585	5.70237e+06	10481499	2212984	3695342	5146557	3.72146e+06	4507433	4689883	6725714	3861592	4426315	7.49626e+06	8.13366e+06	4736775	5103439	2364147	3277997	6096927	20023866	18430566	24817862	12681286	16270495	7606497
1043	N-acetylglucosamine/N-acetylgalactosamine	Carbohydrate	Aminosugar Metabolism	LC/MS Pos Early	100006435	222.097					5246582	5490962	6713768	6.58924e+06	11887407	11814722	9300365	12290145	5567647	7475264	4479655	6457661	6.62422e+06	5824795	6268302	4696622	4286978	4478134	5829975	3474281	3197031	6334385	6554585	5461695	4138751	13549862	14590499	15361120	7.36766e+06	11636585	7.43296e+06
2887	cytidine	Nucleotide	Pyrimidine Metabolism, Cytidine containing	LC/MS Neg	827	242.078	65-46-3	6175	C00475	HMDB00089	5106505	4271522	8413836	4738362	15583054	8.36583e+06	8.14979e+06	11699462	6595753	6.42809e+06	6119568	6402829	10489628	6992220	9500902	5977554	8246198	6863291	5262752	4773398	4907837	4422701	7733352	8126641	3.35238e+06	5551838	6151098	12075500	4239037	9860588	7.21338e+06
2932	trigonelline (N'-methylnicotinate)	Cofactors and Vitamins	Nicotinate and Nicotinamide Metabolism	LC/MS Pos Early	100001092	138.055	535-83-1	5570	C01004	HMDB00875	6637257	5776628	7898747	5958757	11543094	11562038	11340346	11686969	10560038	9636792	5455042	6559403	12872292	8871184	15493475	8493967	10925477	8.1302e+06	6305831	2231162	2583866	7.49184e+06	4939430	10004457	5250935	544412	1132280	2105995	1233313	3006776	7.20773e+06
2878	beta-alanine	Nucleotide	Pyrimidine Metabolism, Uracil containing	LC/MS Pos Early	244	90.055	56-41-7;107-95-9	239	C00099	HMDB00056	3623144	4808871	5132627	3294196	12271072	9770532	6.32842e+06	7.77905e+06	5993197	3327728	7.02278e+06	5144918	10982701	8887841	8478528	6258114	11860338	6678773	3.75605e+06	2988906	4741275	4784498	11671880	10678660	6013586	7.10941e+06	4161799	16666362	5439620	10564293	7.20731e+06
1949	sphingomyelin (d18:1/22:1, d18:2/22:0, d16:1/24:1)*	Lipid	Sphingolipid Metabolism	LC/MS Pos Late	100006295	785.653					3229962	3246042	4221564	2629057	13268894	12198126	4478369	7257472	7.46522e+06	4.04496e+06	4071466	4758917	9931775	9280196	7725663	5902687	7243096	4570141	4565916	3.76414e+06	3804898	5837704	9438641	11955428	5813111	7.6214e+06	6601956	13509435	10763438	16474314	7.18913e+06
1041	erythronate*	Carbohydrate	Aminosugar Metabolism	LC/MS Polar	100001320	135.03	88759-55-1	2781043		HMDB00613	2570367	2571961	7552566	7515600	9061319	7409547	7.43538e+06	9405786	6125737	4884781	5033135	5206357	7400833	7428803	7118411	6284780	6218838	4281238	3360093	2318900	2894901	6307701	11753160	12248844	6120497	9878197	8541179	18516068	8698265	10848516	7.16639e+06
1289	butyrylcarnitine	Lipid	Fatty Acid Metabolism (also BCAA Metabolism)	LC/MS Pos Early	100001054	232.154	25576-40-3	439829	C02862	HMDB02013	4375906	4020091	6098714	3905546	8399879	4915900	8415954	6871651	8142344	5163647	4.00148e+06	3.72305e+06	9517122	6294942	7426158	10488132	8955026	6.85371e+06	4562088	4245292	4321024	1.96065e+06	6473767	5820806	4935647	6185272	5819096	10694232	5466685	7.16443e+06	6.17394e+06
1849	1-palmitoylglycerol (16:0)	Lipid	Monoacylglycerol	LC/MS Neg	100000827	255.233	542-44-9	14900		HMDB31074	2765653	2817838	3762362	4006200	4671814	3198967	3880504	2967671	4452777	2698099	3193802	2674067	6218041	3760733	4489921	5177241	4209416	13719933	4461104	19205424	7318448	3448686	5462215	3881466	5557358	6033025	3609176	12072546	8183865	11208668	5.6369e+06
393	creatinine	Amino Acid	Creatine Metabolism	LC/MS Pos Early	275	114.066	60-27-5	588	C00791	HMDB00562	2.71345e+06	2773272	7325670	6559812	10959395	7481464	4399468	6540313	5200845	4133791	4855173	4043277	9100745	6113048	5481104	4201292	4837462	4431104	3579636	1.43513e+06	1217283	2926371	5205499	4705285	5685201	6013866	4450471	12416430	7.14691e+06	6961029	5.42979e+06
426	ophthalmate	Amino Acid	Glutathione Metabolism	LC/MS Pos Early	100001311	290.135	495-27-2	7018721		HMDB05765					833175																137146		373478			5046471	4181497	21377284		5267011	5.31658e+06
58	S-1-pyrroline-5-carboxylate	Amino Acid	Glutamate Metabolism	LC/MS Pos Early	35	114.055	2906-39-0	1196	C04322	HMDB01301	1985282	692129	3912424	1095609	10080684	8263796	4144944	11566981	3211214	5425804	1677361	4381577	8008783	4918661	6382692	2810595	3867069	2663801	2776998	1492445	2117967	1573986	7525428	7915538	2566409	7756512	9477955	12749986	2635895	6637877	5.01055e+06
1324	oleoylcarnitine	Lipid	Fatty Acid Metabolism(Acyl Carnitine)	LC/MS Pos Late	100001501	426.358	38677-66-6	6441392;53477789		HMDB05065			1547748		6136022	5412776	2352048	1.94431e+06				1098415	7321123	2574536	3.67066e+06	4056901	3109412	3257963	1.87053e+06	970666		1158113	26777974	3.27989e+06	2005510	1290906		11569486	9876407	7620342	4.95008e+06
402	putrescine	Amino Acid	Polyamine Metabolism	LC/MS Pos Early	49	89.1073	110-60-1	1045	C00134	HMDB01414	3792953	3262442	3761735	4380862	3779200	3219338	5978784	4756988	5535444	5127299	3202943	4704613	2.82556e+06	3.35245e+06	2.9722e+06	4199883	3891950	4631969	4892802	4826641	4789995	6775413	3888920	4045406	5886700	5917503	5310224	9449462	4583111	4855280	4.61994e+06
1115	nervonate (24:1n9)*	Lipid	Long Chain Fatty Acid	LC/MS Neg	100001231	365.342	506-37-6	5281120	C08323	HMDB02368	1596867	1895794	2478758	1901360	7.51894e+06	6024599	5556780	6671112	3383776	3239370	2624896	3495011	5119594	3842631	5163030	3276393	3566778	3223992	2873782	2336110	2921689	2658079	5960993	5213411	2671731	4831353	6724113	12847212	5712680	8481267	4.4604e+06
1763	1-stearoyl-GPI (18:0)	Lipid	Lysolipid	LC/MS Neg	100000656	599.32	796963-93-4			HMDB61696	1669120	2180204	2261302	2148449	10833717	8.11371e+06	5816153	7153548	4313911	2615929	2103575	2153779	3.85186e+06	2464524	6474118	2995055	3599080	2506752	2408275	4458626	4849923	2718910	6212513	4363790	2920443	4366386	4907555	11161725	2670945	7171333	4.38217e+06
1522	cytidine 5'-diphosphocholine	Lipid	Phospholipid Metabolism	LC/MS Pos Early	1220	489.115	33818-15-4	13804	C00307	HMDB01413	2023082	2144937	2100866	1427558	4782950	6007480	4134604	8465159	4219794	5410329	3221706	3122173	6656680	3582386	6279688	4759220	2743783	2355809	3804824	887965	1608828	1509125	4832589	6005460	3095230	5739669	6536775	9784710	4049835	7693015	4.29954e+06
1124	docosapentaenoate (n3 DPA; 22:5n3)	Lipid	Polyunsaturated Fatty Acid (n3 and n6)	LC/MS Neg	100001181	329.249	2234-74-4	6441454	C16513	HMDB01976	1.838e+06	1.05842e+06	3038158	1.4835e+06	11399455	6613540	4576164	7238908	3849882	1.90688e+06	1.5763e+06	2857312	7820212	5.5934e+06	5.83237e+06	2.58476e+06	3222918	780919	2.02683e+06	4.92801e+06	7.70823e+06	3.39843e+06	14795185	11996800	3.32291e+06	1605370	964520	2269716	738287	1851068	4.29588e+06
1058	fumarate	Energy	TCA Cycle	LC/MS Polar	330	115.004	100-17-8	444972	C00122	HMDB00134	2171024	1823264	3478759	2394201	7951556	5234722	4.12521e+06	7658668	3211042	3137780	2554687	2608558	5511255	3.97627e+06	4246733	4447960	5050187	2888060	2086294	1329566	1542807	1956531	5049538	4761616	3707106	5582889	5648179	11326508	3720999	8854171	4.26787e+06
1922	N-palmitoyl-sphinganine (d18:0/16:0)	Lipid	Sphingolipid Metabolism	LC/MS Pos Late	100009028	540.535	5966-29-0	5283572		HMDB11760	3.98346e+06	2334812	6323334	3338954	6.76718e+06	6269196	5555297	7283448	2985096	2594156	2433141	2986165	5359576	3275018	5350523	3293098	2675255	2158619	3098551	2981343	3.61479e+06	1154419	4785762	4176657	1439493	6047218	7380948	8.15553e+06	3069081	5566349	4.21455e+06
1937	tricosanoyl sphingomyelin (d18:1/23:0)*	Lipid	Sphingolipid Metabolism	LC/MS Pos Late	100008955	801.684					2574158	2246778	4230304	2156008	4767513	4483714	4543698	7078017	3426568	3118883	3128458	4185204	7166216	4105647	6456583	4657996	5088347	3369562	3748502	2116771	2129805	3379949	6003266	6708305	4077514	2957155	2427775	4696105	3907033	4367979	4.11013e+06
46	gamma-aminobutyrate (GABA)	Amino Acid	Glutamate Metabolism	LC/MS Pos Early	141	104.071	56-12-2	119	C00334	HMDB00112	1499660	1471632	2242845	1288553	8608890	5127305	1803246	4251154	3421187	2125798	1976422	1221464	4469510	4614832	4057418	3958028	4719360	3011455	1726982	1853297	2106135	4284075	4951811	8147602	6063833	6249384	5599970	4929246	3542371	9003189	3.94422e+06
1740	1-stearoyl-GPE (18:0)	Lipid	Lysolipid	LC/MS Pos Late	100001461	482.324	69747-55-3	9547068		HMDB11130	1592241	1576624	3072327	1341893	6805282	4395340	3327187	4368137	2257941	1940544	2217187	2391695	5286254	3.59098e+06	3.84299e+06	2559882	2683152	2349253	1.79077e+06	4209551	3326752	2957460	7.05415e+06	6837913	2210270	5180305	4951749	10220544	4183683	9135060	3.9219e+06
1956	sphingosine	Lipid	Sphingolipid Metabolism	LC/MS Pos Late	297	300.29	123-78-4	5353955	C00319	HMDB00252	1566564	1593997	2351057	1608284	4.04822e+06	4308339	5293683	5234144	3893836	2889514	2926203	4.16589e+06	5723321	4828943	4248752	3783615	4806409	3930304	2957212	1222131	1381625	2338200	4642967	4994292	3311070	4.02266e+06	3008832	6429972	6750322	8.09681e+06	3.87857e+06
2951	threonate	Cofactors and Vitamins	Ascorbate and Aldarate Metabolism	LC/MS Polar	100001022	135.03	70753-61-6	151152	C01620	HMDB00943	1420023	1705491	2898672	2132981	3968552	3971400	2842440	5409516	4535238	5231554	2878556	2690030	4899202	4078151	2328889	5952603	8214640	7026327	2921911	754825	1436272	1.82562e+06	3230504	5207190	1486439	3331979	4734512	7.38593e+06	5294439	6399811	3.87312e+06
1111	behenate (22:0)*	Lipid	Long Chain Fatty Acid	LC/MS Neg	314	339.327	112-85-6	8215	C08281	HMDB00944	2174753	2396168	2502844	2361213	4839657	3.69392e+06	3.6483e+06	3906506	3413873	3134861	2748941	2610505	3.69882e+06	3016040	4689551	3169729	3137077	3163245	2878256	2972295	3138170	3014311	4074700	3.80321e+06	3494996	3614793	5291416	9444671	7133716	7.85153e+06	3.83394e+06
2954	gulonate*	Cofactors and Vitamins	Ascorbate and Aldarate Metabolism	LC/MS Polar	100001586	195.051	20246-53-1	9794176		HMDB03290	903443	1111376	2128838	1292699	5209766	4923571	3780189	4772957	1543826	2041802	1670893	2218236	3279309	2034998	1628247	2018674	2131423	2069968	1997093	2666206	1934590	932948	3952053	5012442	1517524	11709446	13980506	13151669	1987568	7253696	3.6952e+06
1617	1-linoleoyl-2-arachidonoyl-GPE (18:2/20:4)*	Lipid	Phospholipid Metabolism	LC/MS Pos Late	100009222	764.523					1388455	1375792	2740006	1784427	5203547	3381826	2724133	4508159	3255124	2519826	2215347	2552022	5285759	4168871	4268995	3196005	3.5411e+06	3011076	3140716	3009047	4106879	2606790	5961846	6285186	2663839	3.37942e+06	3722977	7425886	4535119	6495358	3.68178e+06
1131	linolenate [alpha or gamma; (18:3n3 or 6)]	Lipid	Polyunsaturated Fatty Acid (n3 and n6)	LC/MS Neg	100001337	277.217		5280934	C06426	HMDB03073	1967386	1339832	2863775	2048683	6.28122e+06	4310822	4293056	5116690	3.58668e+06	3.19665e+06	1.75454e+06	2758995	5975343	4843591	5575250	2250876	3118539	857939	1959302	4250626	6.77687e+06	4537814	10813884	7038159	3028618	1107670	931097	2889487	1530735	3.2377e+06	3.67473e+06
1092	10-heptadecenoate (17:1n7)	Lipid	Long Chain Fatty Acid	LC/MS Neg	100001278	267.233	29743-97-3	5312435		HMDB60038	2230897	1.87223e+06	2762920	2190385	4683388	3.74591e+06	2934581	4447940	3458534	2747777	2449712	2636487	4596513	4311968	4367176	4857328	3232361	2971858	2566791	3.57471e+06	4444257	3099567	6866436	5874528	2898643	3.52057e+06	2593099	3943313	4008378	6124460	3.66709e+06
1208	2-hydroxyglutarate	Lipid	Fatty Acid, Dicarboxylate	LC/MS Polar	100002070	147.03	40951-21-1	43	C02630	HMDB00606	1589063	1615890	2573815	1913141	4760823	4076608	4202902	4768008	2786438	2727258	2645686	3100916	4813795	3564670	3671669	3271428	3.83234e+06	2603234	2528846	1526641	1966775	3.90559e+06	5459529	7.19174e+06	3300936	3.82947e+06	3.69666e+06	7627075	3700970	5308564	3.61868e+06
2940	pantothenate	Cofactors and Vitamins	Pantothenate and CoA Metabolism	LC/MS Neg	1024	218.103	137-08-6	6613	C00864	HMDB00210	1313930	1724004	2839967	3045075	4485525	3253259	3.33646e+06	3969495	2711851	2526716	2216437	2499674	4733170	3.3825e+06	2635329	3330301	4241554	2251108	2533576	4080173	3205026	2110898	5327251	5901625	3089302	4868545	4940171	8086137	3.38879e+06	4858673	3.56288e+06
2884	cytidine 5'-monophosphate (5'-CMP)	Nucleotide	Pyrimidine Metabolism, Cytidine containing	LC/MS Pos Early	282	324.059	63-37-6	6131	C00055	HMDB00095	1.94539e+06	1405871	2.6616e+06	2279878	3783330	2191340	3.72264e+06	3339914	2793191	2593167	2525960	2317261	2.7328e+06	2652641	2769632	2710944	2.99723e+06	3471548	2729583	6449579	4738903	4059323	3992677	5780963	2767245	4289088	3.86331e+06	7.70897e+06	4351709	5305069	3.49769e+06
1349	2-hydroxypalmitate	Lipid	Fatty Acid, Monohydroxy	LC/MS Neg	100001579	271.228	764-67-0	92836		HMDB31057	2531827	2542831	3240938	2564737	6.66766e+06	4.19055e+06	1840700	3.39185e+06	2574275	2269379	1562841	2581835	3937341	3.17809e+06	3022941	2713066	3.36776e+06	4621974	3.86003e+06	4480141	4289142	6945183	6038393	4857306	2034154	1319308	1.84568e+06	4132220	2085777	3917926	3.4202e+06
1562	1-palmitoyl-2-oleoyl-GPG (16:0/18:1)	Lipid	Phospholipid Metabolism	LC/MS Pos Late	100000641	766.559		5283509			1700119	1481179	3.43791e+06	1446911	5831757	4344843	2809851	5336368	2610946	1748350	1838843	2629732	5294353	4084315	3613971	2862358	3004844	2134328	2569992	2955077	3711215	2068680	4852784	5051733	1.9663e+06	4.09763e+06	3378624	6473819	2424652	5369485	3.37103e+06
1933	behenoyl dihydrosphingomyelin (d18:0/22:0)*	Lipid	Sphingolipid Metabolism	LC/MS Pos Late	100009026	789.684					3417675	2172508	3481705	2325041	4098613	4465216	4506208	4526976	2511357	2436228	2.05133e+06	3153615	4169102	2579217	3.74473e+06	2720801	3001025	1.90181e+06	2207759	2772572	1918693	2414051	4531825	4551695	2786833	3080563	4122315	6477291	4513055	4219290	3.36197e+06
1192	15-methylpalmitate	Lipid	Fatty Acid, Branched	LC/MS Neg	100002945	269.249		17903417			2.71848e+06	1.84569e+06	2.88895e+06	2.7889e+06	4347613	3.36336e+06	2.80801e+06	3010187	3018094	2925982	2836251	2733770	3.97551e+06	2.82765e+06	2.87873e+06	2.93695e+06	2.91663e+06	3.01565e+06	2.68607e+06	3.61312e+06	4.44101e+06	3.42336e+06	4908977	3766429	2999301	3486202	2644641	4349007	3.36227e+06	4005802	3.25075e+06
1666	1-palmitoyl-2-gamma-linolenoyl-GPC (16:0/18:3n6)*	Lipid	Phospholipid Metabolism	LC/MS Pos Late	100009154	756.554					1614476	1518742	2783859	1733910	4.05731e+06	1876185	2495025	3744756	2423780	1918646	1576815	1.88074e+06	5034464	3.70285e+06	4478724	3.20489e+06	2985009	2841152	2869095	2438952	4.13947e+06	2102758	5524198	4355370	2416025	1638133	2263117	6581354	4468917	5742114	3.14703e+06
2849	orotate	Nucleotide	Pyrimidine Metabolism, Orotate containing	LC/MS Polar	445	155.01	50887-69-9	967	C00295	HMDB00226	1765846	1.45258e+06	4060981	1829868	5352334	2596492	4.05269e+06	4029274	2053924	2079697	2009631	2199934	4763553	2776518	2.7016e+06	3018971	6573085	2897537	3186942	89300	110048	992328	2185100	770721	2171706	6406867	5331578	11118685	2084010	3027291	3.12297e+06
617	isoleucylglycine	Peptide	Dipeptide	LC/MS Pos Early	100003169	189.123	868-28-0	342532			3101701	2008432	4879478	2558402	6.66245e+06	4754275	3319835	3244785	1618767	2160529	1.9019e+06	2054884	3327877	2870686	2769265	2654163	3112575	1953985	1033547	2394252	4097894	1663309	3.6626e+06	4314923	1419180	2227301	3093977	8.10538e+06	2261968	4273418	3.11672e+06
2828	guanosine	Nucleotide	Purine Metabolism, Guanine containing	LC/MS Neg	1099	282.084	118-00-3	6802	C00387	HMDB00133	2273129	2711595	2939784	2493875	4054962	2576396	3.20115e+06	3772584	3442566	3421888	2903323	3123698	3510367	2949611	2918735	3038254	3.8742e+06	3.42041e+06	3231172	2609224	2961851	2272550	3034727	3487181	2204500	3.13856e+06	2966482	4087943	2864836	3145422	3.0877e+06
876	3-phosphoglycerate	Carbohydrate	Glycolysis, Gluconeogenesis, and Pyruvate Metabolism	LC/MS Neg	132	184.986	80731-10-8	724	C00597	HMDB00807	1734072	1064028	4042710	2.07848e+06	3.44086e+06	3001615	1.87218e+06	2475691	1691656	1981633	3.55908e+06	2565760	3559721	3511757	3.05677e+06	1677072	1833886	1.93199e+06	1594092	3995893	4034091	7.29436e+06	4.00271e+06	4543245	3725452	1.04846e+06	2408461	4588757	4.02145e+06	6233401	3.08564e+06
1973	3-hydroxy-3-methylglutarate	Lipid	Mevalonate Metabolism	LC/MS Polar	112	161.046	503-49-1	1662	C03761	HMDB00355	1079238	1217547	2438124	1946689	4885763	3226307	3049401	4390525	2250647	2209304	1912080	2062135	3909008	2952815	2.90789e+06	2615188	3110528	1942022	1763274	1581885	1.62639e+06	1787509	3992380	4811857	2429475	6001648	4906499	6649017	2569076	4956638	3.03936e+06
2795	adenosine	Nucleotide	Purine Metabolism, Adenine containing	LC/MS Pos Early	798	268.104	58-61-7	60961	C00212	HMDB00050	1.61304e+06	1538107	2189218	1640514	3.90705e+06	2587627	2389470	3.74774e+06	2581271	1539075	2359677	1983374	4604148	3282303	3.1689e+06	3311940	3400914	2193057	1836614	1940676	2045061	2428932	3.83887e+06	5640806	2.83864e+06	3.30775e+06	3801434	6399019	3.13915e+06	5256230	3.01702e+06
2858	uridine 3'-monophosphate (3'-UMP)	Nucleotide	Pyrimidine Metabolism, Uracil containing	LC/MS Polar	106	323.029	35170-0-7;35170-03-7	101543	C01368		1706628	1.61468e+06	3626441	1944620	5934939	2593652	3591541	3292755	2730265	3219346	2731903	3067525	4682961	3660611	3408490	3267750	3.869e+06	3311671	2278775	1267951	2183404	1212596	3160036	3321987	1664366	1957441	2994062	4512568	2044845	3942075	2.95983e+06
1742	1-oleoyl-GPE (18:1)	Lipid	Lysolipid	LC/MS Neg	100001569	478.294	89576-29-4	9547071		HMDB11506	460076	703230	818677	642828	4249581	2496100	1532006	2183867	1996184	1555516	1134575	1072992	2004058	1169594	2036078	1549017	1519897	1190170	1262061	3200832	2723933	4895448	6278050	5408580	5087492	5986162	4474590	5744969	5076017	9155297	2.92026e+06
1573	1-palmitoyl-2-linoleoyl-GPS (16:0/18:2)	Lipid	Phospholipid Metabolism	LC/MS Pos Late	100001857	760.512					1972953	1693605	3033464	2.02908e+06	4664807	4258387	3313745	4183246	2150668	1768605	2225178	2505720	4668337	3546931	3823682	2.64868e+06	2985282	2113596	2186013	1847325	1685761	2571092	4312005	4291985	2142011	2450534	2995622	4864546	1969132	2496974	2.9133e+06
331	methionine sulfoxide	Amino Acid	Methionine, Cysteine, SAM and Taurine Metabolism	LC/MS Pos Early	100000039	166.053	3226-65-1	158980	C02989	HMDB02005	3264133	1894754	4257405	2297405	5561723	4.67924e+06	2.36797e+06	3425395	2417159	1.81104e+06	1.83844e+06	1708921	4476409	3562395	4708609	2452441	3946554	2024880	1825544	1554665	1750094	1199747	2998656	3.00207e+06	1644221	1737523	2026644	3929806	1676131	4827760	2.82892e+06
1560	1-palmitoyl-2-arachidonoyl-GPI (16:0/20:4)*	Lipid	Phospholipid Metabolism	LC/MS Pos Late	100008993	876.56					1.46578e+06	1268816	2126148	883308	3421074	3564509	2307093	3392808	2516242	1747969	1678303	1938837	3719375	3367686	3316096	2415684	2877501	2097734	1965374	1804833	2668195	2216877	4724720	5167210	2170645	3099815	2332370	5906415	3118136	5349462	2.82097e+06
1833	1-(1-enyl-stearoyl)-GPE (P-18:0)*	Lipid	Lysoplasmalogen	LC/MS Pos Late	100003001	466.329					1411577	1257911	1835521	713748	4275016	3417575	3.15517e+06	3692940	1950828	1360740	1689656	1.5154e+06	3612969	2731290	3103861	1673736	2231296	1702718	1221613	2099229	2289733	2225017	5914674	5.47459e+06	2076721	2377257	2380807	6409971	3603221	6520856	2.79752e+06
1919	sphinganine	Lipid	Sphingolipid Metabolism	LC/MS Pos Late	313	302.305	3102-56-5	3126	C00836	HMDB00269	1414050	918670	2119419	1234365	2822458	2250923	3429357	2.55976e+06	1642040	1071811	2290863	2068978	3218480	3091054	2721840	1602080	1895628	1690508	962788	4471693	3806944	3076362	6813278	4971721	1.85962e+06	2555020	3928953	6105184	3.39502e+06	3660587	2.78832e+06
1492	myo-inositol	Lipid	Inositol Metabolism	LC/MS Polar	363	225.062	87-89-8	892	C00137	HMDB00211	1050338	1334459	1.7292e+06	1640171	4074716	3.37007e+06	3066736	3.44275e+06	2891163	2098329	1.53861e+06	1875359	2.93818e+06	2.80908e+06	2661046	2635708	2713239	1.8954e+06	1655390	1387901	1459639	1494256	3783650	4712717	2563971	4859761	2462416	3761053	3469499	5.35861e+06	2.69111e+06
1136	docosapentaenoate (n6 DPA; 22:5n6)	Lipid	Polyunsaturated Fatty Acid (n3 and n6)	LC/MS Neg	100001580	329.249	25182-74-5	6441454	C16513	HMDB01976	284242	362432	1.0282e+06	521529	2.93027e+06	1.39227e+06	1.0016e+06	1.57861e+06	865149	551485	620937	820370	2.22382e+06	1296128	1.41476e+06	949627	1446293	316204	672023	1.89176e+06	2.39401e+06	1.10308e+06	4.84311e+06	2.68841e+06	642520	6.23927e+06	6245059	15917660	5080737	12992296	2.67713e+06
1528	cytidine-5'-diphosphoethanolamine	Lipid	Phospholipid Metabolism	LC/MS Pos Early	100001407	447.068	72842-05-8	123727	C00570	HMDB01564	1236531	1710352	1629234	1102583	3.16577e+06	2048175	2705152	3921753	2194538	2344339	3.08488e+06	2795505	2469619	2579065	3.49055e+06	2817193	2063333	1696801	1485996	3646049	4329503	3271522	2501917	4173649	1849825	3574956	3.4824e+06	3682508	1796089		2.64999e+06
1101	nonadecanoate (19:0)	Lipid	Long Chain Fatty Acid	LC/MS Neg	892	297.28	646-30-0	12591	C16535	HMDB00772	1840685	1760847	2414854	1956050	3402258	3371607	3019205	3953316	2493424	2542801	1841229	2503037	3.37948e+06	2639561	3728267	2531917	2659659	2417202	2.66951e+06	2335885	2701994	2138546	3.74485e+06	3213311	1956678	1.97963e+06	1897454	2.61886e+06	2089120	3511314	2.64375e+06
1376	14-HDoHE/17-HDoHE	Lipid	Fatty Acid, Monohydroxy	LC/MS Neg	100009278	343.228					1257821	1050915	4560743	1113039	6091801	2738229	862707	2136674	1999515	3315176	3398132	2306986	4972727	3272214	3063014	3623512	4354860	4909201	2578652	1961415	2727078	1423315	3944339	4442489	978124	1473899	837606	1480954	406805	1697222	2.63264e+06
1295	methylmalonate (MMA)	Lipid	Fatty Acid Metabolism (also BCAA Metabolism)	LC/MS Polar	418	117.019	516-05-2	487	C02170	HMDB00202	1.03652e+06	746560	2494155	1139815	4773426	2213688	5124786	4054131	1731973	1405661	1275759	1345357	2597611	2224201	2.07615e+06	1430864	1525531	817629	599876	322432	618251	868218	1368478	2315440	1898996	8093888	5865450	6715174	3721900	8128462	2.61768e+06
1837	glycerol 3-phosphate	Lipid	Glycerolipid Metabolism	LC/MS Pos Early	100000258	173.021	29849-82-9	754	C00093	HMDB00126	1.86356e+06	2388391	2814945	2289885	2641697	2.45939e+06	2908308	2032086	1689503	1861028	2450061	1854604	2370935	2339619	1923617	1989236	2106674	1756011	1553358	4207159	3238749	4382000	4812043	3563058	2558621	1.41244e+06	2179167	3.62076e+06	4.1349e+06	3077560	2.61598e+06
61	1-methylhistidine	Amino Acid	Histidine Metabolism	LC/MS Pos Early	100001051	170.092	332-80-9	92105	C01152	HMDB00001	1024382	956557	2153545	2030733	4021750	2751843	2158292	2975459	1857219	1549049	1288281	1460706	3225890	1941093	2035797	2258288	1541620	1388973	1324133	336948	661561		2659834	2930173	1095559	8195063	7074318	8954196	2.04174e+06	3635311	2.60442e+06
28	N-acetylalanine	Amino Acid	Alanine and Aspartate Metabolism	LC/MS Polar	1110	130.051	97-69-8	88064	C02847	HMDB00766	1247387	980608	2323119	986529	5887026	3569997	3105821	4461509	1478482	2282197	1688417	1.70495e+06	3628800	2450537	2672672	1925299	2620352	1391702	963082	1001237	1410044	1551598	4716396	4558728	1397919	2347793	2803647	6541093	2021927	3519334	2.57461e+06
1809	1-(1-enyl-palmitoyl)-2-palmitoyl-GPC (P-16:0/16:0)*	Lipid	Plasmalogen	LC/MS Pos Late	100009162	718.574		11146967			1504372	1423736	1720735	1147157	3625186	3502309	3223360	4388448	2614966	1583694	2112580	2121035	4.05771e+06	3117265	3626002	2190901	2975957	1848745	2032854	785126	1327223	2340129	4622955	3519383	2311621	804063	1116696	4645396	2314766	3328309	2.53109e+06
2881	uridine 2'-monophosphate (2'-UMP)*	Nucleotide	Pyrimidine Metabolism, Uracil containing	LC/MS Neg	100008975	323.029					1275483	1250600	2865952	1876621	4623314	2.54506e+06	2382436	2800011	2804851	3003580	2506223	2788342	4119668	2896553	2919984	2.2464e+06	3552056	3607371	2184779	1164161	1953272	1159520	2089977	2682683	1257058	1824371	2221803	3.35073e+06	1376500	3675877	2.50017e+06
2950	dehydroascorbate	Cofactors and Vitamins	Ascorbate and Aldarate Metabolism	LC/MS Neg	301	173.009	490-83-5	835	C05422	HMDB01264	1559844	1118314	2254715	1213933	4128980	2679296	2099669	3196263	2173892	2534343	3.09004e+06	2310833	4106168	3070596	3.147e+06	2243006	2881953	3335809	1064654	1016045	1501575	1949726	3772881	4019683	1870092	2.33022e+06	1.99666e+06	2824282	2516814	2871119	2.49595e+06
1850	2-palmitoylglycerol (16:0)	Lipid	Monoacylglycerol	LC/MS Neg	100001048	255.233	23470-00-0	123409		HMDB11533			1175678		2363410		1351616	1481673		843051	888445		3553804			1180203		2304910	7075092	6247023	1099908	1088486	3452892	2163138	946200	3638952	2444477	3808873	1361908	2341113	2.41956e+06
1950	sphingomyelin (d18:2/23:0, d18:1/23:1, d17:1/24:1)*	Lipid	Sphingolipid Metabolism	LC/MS Pos Late	100008956	799.669					885098	1065799	1549937	947692	3687282	3441844	1714054	3290802	2144269	1793095	1430689	2320044	4040005	3249902	3207128	2276955	2564788	1749956	1918198	1181142	1417011	2397872	3476766	4007343	2043192	1813685	1558260	3137195	3070664	4921000	2.41006e+06
1607	1,2-dilinoleoyl-GPE (18:2/18:2)*	Lipid	Phospholipid Metabolism	LC/MS Pos Late	100009217	740.523		9546812			1005359	1311082	2580674	1587101	3630616	2586241	2542422	2396511	1833226	1684398	1555494	2079570	3465093	2637219	3001169	1854004	2250702	1858450	1712266	2161622	1884125	2510205	4131761	4226243	1838450	2200497	2.26171e+06	3604825	2017481	2842830	2.37504e+06
1309	3-hydroxybutyrylcarnitine (2)	Lipid	Fatty Acid Metabolism(Acyl Carnitine)	LC/MS Pos Early	100009271	248.149					670031	674277	995321		3307384	1474770	2675726	2625098	1649241	1761999	2224971	2.04073e+06	3508123	2722628	2706541	2290154	2641846	1339598	1008184	1899924	2437767	3091751	3269081	7725665	1802216	1856603	2007841	3966323	1850792	2137809	2.35732e+06
1308	3-hydroxybutyrylcarnitine (1)	Lipid	Fatty Acid Metabolism(Acyl Carnitine)	LC/MS Pos Early	100003926	248.149		53481617		HMDB13127	893095	903894	1843489	953426	3401483	1720392	2028954	3042487	1866109	1872483	1743914	1594218	2794509	2420750	2127396	2881490	2389706	1914380	1434183	1441222	1798351	1896268	3401362	4920570	2273347	6832046	2461461	2689771	2147460	2352307	2.33468e+06
2918	nicotinamide riboside	Cofactors and Vitamins	Nicotinate and Nicotinamide Metabolism	LC/MS Pos Early	100001310	255.098	1341-23-7	439924	C03150	HMDB00855	1371195	1303941	1537816	1084137	3161658	3040503	2191515	3179011	1.93742e+06	1.97147e+06	1767109	1814025	3367300	2784355	3.20945e+06	2182861	2664389	2045609	1877946	1162980	1204856	2246670	3960094	4119997	2631816	1524373	1549698	4001086	2553667	2174278	2.32071e+06
10	N-acetylserine	Amino Acid	Glycine, Serine and Threonine Metabolism	LC/MS Pos Early	100001851	148.06	97-14-3	65249		HMDB02931	1349468	1117445	2182513	1505993	3813135	2610709	2682768	3229711	2039196	2044554	1988045	1702827	2559512	2116725	2146556	2106935	2309883	1642248	1400617	1639011	1505862	1752035	2613678	2921555	2021731	4722013	3052523	4100355	2277898	2379405	2.31783e+06
1112	erucate (22:1n9)	Lipid	Long Chain Fatty Acid	LC/MS Neg	1087	337.311	112-86-7	5281116	C08316	HMDB02068	972314	895544	1646688	988416	3826104	3036078	2177673	3074997	1822585	1894319	1183197	2005815	2878820	2232801	2633593	1716323	1936505	1381339	1355172	1550523	2124931	1181966	2493019	2379331	1497933	3389026	3159349	5399522	2468706	5429331	2291064
327	N-acetylmethionine	Amino Acid	Methionine, Cysteine, SAM and Taurine Metabolism	LC/MS Neg	1083	190.054	65-82-7	448580	C02712	HMDB11745	1457424	1190002	2745621	1192067	4323077	2973081	2831225	3343685	1289359	1786263	1485837	1438506	3030942	2105921	2462275	1758101	2167401	1121168	961667	1245830	1476386	1253399	3397682	3341647	1068246	1622017	2073047	5455796	1717662	3304595	2.18733e+06
1943	sphingomyelin (d18:2/16:0, d18:1/16:1)*	Lipid	Sphingolipid Metabolism	LC/MS Pos Late	100004329	701.559					854862	790512	1369474	836937	2674556	2.07954e+06	1739142	2559607	1381634	1352412	1449443	1631772	3004333	2720266	2968343	1798240	1979989	1511784	1445968	1199884	1077815	2042030	3.76945e+06	3500292	1721539	2068194	2480059	5271248	3015604	4616938	2.16373e+06
420	cysteine-glutathione disulfide	Amino Acid	Glutathione Metabolism	LC/MS Pos Early	100001437	427.095	13081-14-6	4247235		HMDB00656	1721582	1657853	2509974	1242141	3744816	2906856	1946456	3198079	2004967	2587107	804601	1530669	2443385	1722276	2449065	3733401	3164669	2959298	1779111	336938	359971	328528	1909833	1001169	1346770	1829826	2138272	5517048	2185820	2933342	2.13313e+06
423	cysteinylglycine	Amino Acid	Glutathione Metabolism	LC/MS Pos Early	278	179.048	19246-18-5	439498	C01419	HMDB00078	1063071	691406	1573683	1347429	3.75941e+06	3238110	2372673	2387422	1.02613e+06	1131924	874014	1230641	2443543	1717050	2064539	1666000	1759639	1078717	1258150	1524175	1223258	1219475	3276997	2962587	1600112	3278380	3.60217e+06	5907039	2229996	4.01478e+06	2.11742e+06
1529	glycerophosphoethanolamine	Lipid	Phospholipid Metabolism	LC/MS Polar	100001620	214.049	33049-08-0	123874	C01233	HMDB00114	1119322	817441	1862211	1101656	2898144	2083428	1.92161e+06	2621360	1362350	1468202	1065676	1309215	2329488	1803623	1.91942e+06	1753460	1675677	1227475	970844	1929256	2269839	1151778	2803335	3723402	1465774	3182092	3408730	5590060	2978340	3089144	2.09675e+06
425	5-oxoproline	Amino Acid	Glutathione Metabolism	LC/MS Neg	1021	128.035	98-79-3	7405	C01879	HMDB00267	733144	586656	1382023	1457310	3395702	2603651	1541118	2859879	1176329	1639616	1134227	1097245	2102109	1.82683e+06	1552204	1.65036e+06	1595283	1196960	1005092	1300534	1353303	2.02753e+06	3.21799e+06	3635916	1476779	3387358	2634083	6.81449e+06	2303103	4.13875e+06	2.09419e+06
1829	1-(1-enyl-palmitoyl)-GPE (P-16:0)*	Lipid	Lysoplasmalogen	LC/MS Pos Late	100003000	438.298					786559	719961	1184202	501595	3440453	2925472	2151403	2877303	1316946	1.03835e+06	1363598	1366756	2966638	2226907	2427549	1326076	1637526	1085893	825912	1.6815e+06	1653459	1693214	5953426	4173717	1383182	1.80759e+06	1550502	3910677	2202053	4.14729e+06	2.07752e+06
871	dihydroxyacetone phosphate (DHAP)	Carbohydrate	Glycolysis, Gluconeogenesis, and Pyruvate Metabolism	LC/MS Neg	309	168.991	102783-56-2	668	C00111	HMDB01473	1306263	617697	2146104	1740270	5542009	3641076	1340455	3292750	1.97304e+06	1538544	970945	1229081	2.01073e+06	2143331	2342994	1462109	2462075	1392984	806442		823279	1583060	2926674	2444567	1843796	2937735	1893693	2692065	2055972	2.02986e+06	2.04102e+06
45	N-acetyl-aspartyl-glutamate (NAAG)	Amino Acid	Glutamate Metabolism	LC/MS Pos Early	100001612	305.098	3106-85-2	5255	C12270	HMDB01067	858381	1888071	1030978	1217427	8389482	5057263	1430877	2176282	3.56071e+06	1414564	1028720	967297	2025996	2374093	1042480	661599	1147985	988156	458464	337154	580634	679243	2470013	3.20521e+06	1479291	3761186	1307276	884636	2883034	4468946	1.99251e+06
2904	thymidine	Nucleotide	Pyrimidine Metabolism, Thymine containing	LC/MS Neg	872	241.083	50-89-5	5789	C00214	HMDB00273	927680	975547	2106149	812508	6705795	1744714	1462556	1437525	999350	951737	1971327	938496	3601176	1.79093e+06	2.89732e+06	2651711	3454408	1365483	961390	940684	1033393	1334615	3.74014e+06	3.74562e+06	1278130	1128810	1571827	2558688	1700651	1881528	1.95566e+06
62	3-methylhistidine	Amino Acid	Histidine Metabolism	LC/MS Pos Early	100000042	170.092	368-16-1	64969	C01152	HMDB00479		396423	905260	383899	1874820	1881384	1452802	3071680	1307453	1079227	1308880	1014766	2143280	1.83477e+06	1737921	745516	1022741	403572				421755	2036804	1858915	1484482	4161769	5107006	6534130	1.83035e+06	4778747	1.95301e+06
1773	1-stearoyl-GPS (18:0)*	Lipid	Lysolipid	LC/MS Neg	100004327	524.299		9547101			416557	530753	767759	544941	3784298	2672600	1839422	2231062	1310095	989377	943716	875611	1543420	875205	2283872	1174227	1294810	952631	847643	2343554	2.01128e+06	2163069	4974400	2783800	1896351	2329420	2556041	4707648	2713511	4.14559e+06	1.95009e+06
1318	myristoylcarnitine	Lipid	Fatty Acid Metabolism(Acyl Carnitine)	LC/MS Pos Late	100001270	372.311	18822-89-4	53477791		HMDB05066	1.03017e+06	975878	1236933	945243	3.85427e+06	2579201	1977708	1527074	1229272	499080	926415	891502	3182517	1.76177e+06	2144387	1675133	2022534	1865167	1465387	1345686	736784	1274007	8.36862e+06	3042291	1.72178e+06	653840	1022833	4243807	1.87077e+06	2363487	1.94778e+06
1750	1-arachidonoyl-GPE (20:4n6)*	Lipid	Lysolipid	LC/MS Neg	100001571	500.278		42607465		HMDB11517	695420	865715	913288	850682	3433912	2629788	2538952	3359405	1.93777e+06	1223850	1454001	1132300	2181164	1568342	3382497	2098709	1645071	1337631	1493095	1396190	1408512	1.75953e+06	2345781	2098103	1735569	1715961	1.91306e+06	3449518	1614015	2520358	1.88994e+06
5	dimethylglycine	Amino Acid	Glycine, Serine and Threonine Metabolism	LC/MS Pos Early	806	104.071	1118-68-9	673	C01026	HMDB00092	1359778	1330111	1910729	1694563	2034998	2470681	2.09103e+06	3213577	2.04433e+06	1.73224e+06	1306462	1316865	2106326	1375691	2815821	1664097	1701338	1692988	1089073	1396218	1105431	1215603	1717243	1969245	1686717	4.1155e+06	2577361	2095704	1681096	2074837	1.88619e+06
1102	10-nonadecenoate (19:1n9)	Lipid	Long Chain Fatty Acid	LC/MS Neg	100001277	295.264	73033-09-7	5312513		HMDB13622	1.04768e+06	866933	1352273	1131519	2879217	2272854	1539609	2262097	1634848	1309771	1179450	1247285	2398550	1927796	1838475	1919076	1913708	1656882	1414287	2291773	2959575	1363540	3200726	2401525	1232793	1.67056e+06	1336478	2551554	1612570	3169122	1.85275e+06
2991	heme	Cofactors and Vitamins	Hemoglobin and Porphyrin Metabolism	LC/MS Pos Late	100001386	616.176	14875-96-8	26945	C00032	HMDB03178	597296	770896	552283	776082	1694582	1184563	1578740	3267606	3004882	5435397	1527636	1134382	1801636	2110553	1707962	5921723	4281991	3597192	1739089		858521	602122	1463050	1230679	1098035	1207977	746104	723148	1.9169e+06	846851	1.84062e+06
863	glucose 6-phosphate	Carbohydrate	Glycolysis, Gluconeogenesis, and Pyruvate Metabolism	LC/MS Polar	291	259.022	103192-55-8	5958	C00668	HMDB01401	430632	275984	1651425	661686	4343966	1728973	2023391	3002679	1221891	1184147	980611	1195794	2249696	1614384	1.46486e+06	1109239	1429098	1017298	511064	471992	837480	1359869	2900215	3.71825e+06	943344	2622191	2532209	6.87378e+06	1985743	2426579	1.82562e+06
1137	docosadienoate (22:2n6)	Lipid	Polyunsaturated Fatty Acid (n3 and n6)	LC/MS Neg	100001182	335.296	7370-49-2	5282807	C16533	HMDB61714	751660	683509	1421722	1.03288e+06	3118705	2195990	2.02365e+06	2.0555e+06	1225188	1122258	949987	1319587	2463500	1600907	2130241	1002833	1443357	938909	1069751	1389517	1741651	1445201	3024437	2671002	1143572	2355148	2332579	4211344	1350594	2629942	1.7615e+06
1819	1-(1-enyl-palmitoyl)-2-arachidonoyl-GPC (P-16:0/20:4)*	Lipid	Plasmalogen	LC/MS Pos Late	100009014	766.574					660536	820479	1448022	681041	2422677	1634868	1752850	2270919	1369518	1196757	1265875	1617542	2610828	2248949	2450336	1363560	1277166	1225004	1445878	1095145	1110551	996330	2504156	2302235	1383363	1679082	2104516	4346700	1924805	3371403	1.7527e+06
1962	N-stearoyl-sphingosine (d18:1/18:0)*	Lipid	Sphingolipid Metabolism	LC/MS Pos Late	1547	566.551	104404-17-3	5283565		HMDB04950	1455885	1127164	2609318	985647	2730868	2.04988e+06	1.90088e+06	3.3323e+06	1769758	840579	1584651	1354371	2907452	2134690	2358755	1881230	1809059	1286700	1418686	865414	1148142	827896	2445448	2511094	1131983	1669514	1424987	2121224	928712	1.64594e+06	1.74194e+06
451	carnosine	Peptide	Dipeptide Derivative	LC/MS Pos Early	249	227.114	305-84-0	439224	C00386	HMDB00033	610075	824132	1.76389e+06	1504169	5450249	3.23976e+06	1274760	1.15061e+06	1.96964e+06	967293	736768	711167	1.3552e+06	1683418	775399	760488	1581587	1.22484e+06	806391	763736	955620	947804	1882359	3585495	1375999	2895079	1.26389e+06	1892539	3534093	4760800	1.74158e+06
2249	palmitoylcholine	Lipid	Fatty Acid Metabolism (Acyl Choline)	LC/MS Pos Late	100009233	342.337		151731			807918	902965	1203642	574114	2096706	1225902	1355412	2268687	615642	832639	1310880	1845702	2080047	1.99514e+06	1.61678e+06	1078524	1537381	982774	1352936	2884798	3.47297e+06	1148703	2110594	3703130	673491	2596240	1.90275e+06	3429952	1610558	2956478	1.73912e+06
2862	uracil	Nucleotide	Pyrimidine Metabolism, Uracil containing	LC/MS Neg	825	111.02	66-22-8	1174	C00106	HMDB00300	699471	335085	1866102	900916	6417444	3121373	1726515	2580040	918070	1079133	552044	331754	1610655	1207505	1661004	395012	919409	676795	300511	1114479	1.40696e+06	1563326	1872380	2653046	780768	2109513	1861038	5164718	1294431	4447575	1.7189e+06
1944	sphingomyelin (d18:1/17:0, d17:1/18:0, d19:1/16:0)	Lipid	Sphingolipid Metabolism	LC/MS Pos Late	100008920	717.591	121999-64-2				569872	772178	1181098	779731	2109528	1.50761e+06	1926726	2113544	1347005	1068761	1233644	1488192	2590862	1821781	2243740	1523930	1725144	1459562	1480793	557905	585330	2261175	2759101	2802273	1482256	1192008	1322838	3885960	2283158	3257296	1.7111e+06
1831	1-(1-enyl-oleoyl)-GPE (P-18:1)*	Lipid	Lysoplasmalogen	LC/MS Pos Late	100005372	464.314					253876		456704	126871	1821250	1650156	609858	906699	805986	500317	512659	824243	1538514	1.22309e+06	963058	534192	845735	612067	536336	1472565	1039887	2288405	5291736	4021800	2036340	2583458	2373737	3.60244e+06	3852838	6285170	1.70931e+06
335	homocysteine	Amino Acid	Methionine, Cysteine, SAM and Taurine Metabolism	LC/MS Pos Early	311	136.043	454-29-5	778	C00155	HMDB00742	1181435	757023	1.87777e+06	1073372	3786733	2.65913e+06	1432998	2243386	954511	1247325	691999	913221	2249126	1238837	1975261	1304354	1634582	872478	1016782	1153939	1118202	684189	2860168	2392419	871512	1602039	2251595	4073080	1325103	2919522	1.67874e+06
1311	hexanoylcarnitine	Lipid	Fatty Acid Metabolism(Acyl Carnitine)	LC/MS Pos Early	100000781	260.186	6920-35-0	6426853		HMDB00705	1326528	1.85335e+06	1774639	1591507	2377745	1856923	2015065	1942391	2352504	1175995	1149560	683284	2344881	1359585	2261484	2363146	2039971	1.84988e+06	1381049	1756462	1414455	636482	1558375	1600100	1302443	816394	1798985	2513823	938180	1881935	1.6639e+06
1018	glucuronate	Carbohydrate	Aminosugar Metabolism	LC/MS Polar	100000257	193.035	207300-70-7	444791	C00191	HMDB00127	829996	656451	1196629	823759	2492474	2115264	2111394	2165190	947267	1175991	1090219	1317219	2113058	1.38348e+06	1645295	1169117	1214760	899331	919358	1190418	1118669	1.28005e+06	2579760	2533752	998531	2470391	3.37501e+06	4188232	1255409	2469974	1.65755e+06
1954	3-sulfo-nervonoyl-galactosylceramide (d18:1/24:1)	Lipid	Sphingolipid Metabolism	LC/MS Polar	100001880	888.624					883701	926106	965704	651855	2.03899e+06	2478717	823700	1016244	2201622	976892	1057394	1263576	1310065	1870479	1040045	1159314	1.62956e+06	1177492	854291	1216241	1244992	1.88475e+06	1756841	2948553	3042088	3.28193e+06	1811628	1145141	3352718	3390962	1.64672e+06
84	N6,N6,N6-trimethyllysine	Amino Acid	Lysine Metabolism	LC/MS Pos Early	189	189.16	23284-33-5	440120	C03793	HMDB01325	692464	590601	1328770	1148527	2915250	1866482	1708262	1962265	1208365	1153192	882972	1.02146e+06	1.88964e+06	1246687	1225685	1390874	1408012	1060065	1003201	804194	1270791	858416	2784389	2537286	1152686	2302909	2571492	4836897	2006824	2411132	1.64133e+06
2935	adenosine 5'-diphosphoribose (ADP-ribose)	Cofactors and Vitamins	Nicotinate and Nicotinamide Metabolism	LC/MS Neg	215	558.064	68414-18-6	192	C00301	HMDB01178	934272	741303	979318	1425819	2.93961e+06	2537656	1900319	2761910	1.66012e+06	1931635	807620	1160084	1551928	1236760	1855790	1394879	1372995	1201012	1210613	297849	634876	1108729	1333662	1009289	1.58584e+06	2061611	2541919	3773852	1.95632e+06	2893235	1.62669e+06
435	gamma-glutamylglutamate	Peptide	Gamma-glutamyl Amino Acid	LC/MS Pos Early	331	277.103	1116-22-9	92865	C05282	HMDB11737	888756	642188	1220189	593795	2604784	2288960	1151111	1560788	956544	1059417		719595	1847972	1073298	1380218	689404	1346973	567841	957105	1172775	1077866	779932	1720590	2293074	788069	3941763	3431310	4836244	1545070	3855987	1.6204e+06
355	N-acetyltaurine	Amino Acid	Methionine, Cysteine, SAM and Taurine Metabolism	LC/MS Neg	100005466	166.018		159864			788749	669950	1178981	918037	2099806	1686488	1581501	2320265	1526689	1508901	1021271	994228	1.97517e+06	1530979	1701748	1798037	2168622	1315504	1068697	650185	882230	1293442	1842034	2121208	1592332	3617590	2216646	2563067	1785398	2158555	1.61921e+06
1531	glycerophosphoinositol*	Lipid	Phospholipid Metabolism	LC/MS Pos Early	100001621	335.074	16824-65-0				952118	810497	1261278	843937	2731491	2048212	1423978	2110240	812882	904827	1.02245e+06	902445	2089768	1484316	1828350	1298852	1441881	829493	746572	1547646	1.79077e+06	897483	3.27501e+06	2947083	1177127	1704006	2001043	3049992	1367562	2145516	1.58156e+06
1942	sphingomyelin (d18:1/15:0, d16:1/17:0)*	Lipid	Sphingolipid Metabolism	LC/MS Pos Late	100006314	689.559	121999-58-4				578744	621642	922507	688969	2037338	1527015	1480974	2134228	1140440	982205	1109474	1376957	2264579	1554722	2109815	1329568	1662005	1338871	1247194	579028	628060	1699097	2526606	2161521	1343865	1052830	1170069	3338116	1799503	3379025	1.52617e+06
1737	1-palmitoyl-GPE (16:0)	Lipid	Lysolipid	LC/MS Neg	100001567	452.278	53862-35-4	9547069		HMDB11503	464980	516759	880807	489970	3884314	2234639	1195734	2118697	1244612	1030433	879758	684763	1.57829e+06	1074910	2177817	1332284	1127560	890236	866039	1807668	1700607	1275855	2871184	2244592	1422416	1.91076e+06	1469111	2384802	1298589	2584360	1.52142e+06
1595	1-stearoyl-2-oleoyl-GPG (18:0/18:1)	Lipid	Phospholipid Metabolism	LC/MS Polar	100001866	775.549					957502	958903	1253717	834885	2145600	2049495	1.72716e+06	2107234	1.66288e+06	1272031	1380175	1294574	2039257	1.76655e+06	1815710	1409822	1.57595e+06	1469259	1300515	971031	907612	1338279	2151134	2.0873e+06	1188311	1392351	1112874	2226974	1220933	1.94771e+06	1.51886e+06
454	anserine	Peptide	Dipeptide Derivative	LC/MS Pos Early	100000044	241.13	10030-52-1	112072	C01262	HMDB00194	710195	426049	2107320	523532	3506402	1125184	1.80134e+06	905005	1207363	1001972	677279	651451	1437440	1059135	735891	828201	1639532	1484715	722934	1363638	1081223	934678	1.36177e+06	2070167	1283762	1902843	1461971	3065597	3.44884e+06	3485864	1.46704e+06
2796	adenine	Nucleotide	Purine Metabolism, Adenine containing	LC/MS Pos Early	880	136.062	73-24-5	190	C00147	HMDB00034	1828025	1155608	2629197	960144	4730004	663462			681514	540572			3307389	1597374	2603225	1851957	2779660	859701	629694	826719	1515813	383246		650104	598085		301696	602341		1632990	1.44907e+06
387	N-monomethylarginine	Amino Acid	Urea cycle; Arginine and Proline Metabolism	LC/MS Pos Early	100004488	189.135	53308-83-1	132862	C03884	HMDB29416	829859	709265	2479431	1039573	3.07279e+06	1.33935e+06	1321408	1.42184e+06	1138120	694245	468703		1819579	1744204	1.43763e+06	907237	1.85194e+06	1.17478e+06	741936	1.439e+06	1.84556e+06	936701	1.70107e+06	2.08381e+06	706255	599737	1357385	3036371	785555	3203716	1.44438e+06
2886	cytidine 2',3'-cyclic monophosphate	Nucleotide	Pyrimidine Metabolism, Cytidine containing	LC/MS Neg	73	304.034	15718-51-1	417654	C02354	HMDB11691	2203649	1696171	1999035	2.72419e+06	1010539	1201556	3.01518e+06	1278214	1.38697e+06	2201958	1134838	1.26448e+06	897761	861871	1111125	440681	713595	584899	1041944	2989888	2149057	1352828	894600	685467	1194640	1379388	2748605	1394375	780847	509902	1.42828e+06
2851	orotidine	Nucleotide	Pyrimidine Metabolism, Orotate containing	LC/MS Polar	100001416	287.052	314-50-1	92751	C01103	HMDB00788	608515	502403	1156767	680596	1900435	1196259	1425509	1642345	1097567	978910	947007	859565	1901019	1209485	1201251	1367204	1.61716e+06	1070440	806715	1077332	1198694	1109563	1856674	2833957	1055972	2260374	2348295	3550591	1241703	1.90169e+06	1.42013e+06
1086	myristoleate (14:1n5)	Lipid	Long Chain Fatty Acid	LC/MS Neg	100001198	225.186	544-64-9	5281119	C08322	HMDB02000	880380	890107	1023626	840416	1.44019e+06	1.59187e+06	1172863	1.2009e+06	1.50846e+06	714606	795158	797656	1657097	1155053	1191154	1465551	1502567	1023168	1167070	2163717	2417387	1037918	2.02236e+06	1568338	939303	850701	1742746	4084326	1171614	2546690	1.41877e+06
409	N-acetylputrescine	Amino Acid	Polyamine Metabolism	LC/MS Pos Early	192	131.118	18233-70-0	122356	C02714	HMDB02064					1831584	1412493	1060415	1088127	198424	726159	766719	1.15084e+06		486760	299065	328249		284117				1589432	1735647	1774594	1001008	3939423	2234470	5265526	1106051	1316372	1.40931e+06
2783	allantoin	Nucleotide	Purine Metabolism, (Hypo)Xanthine/Inosine containing	LC/MS Polar	1002	157.037	97-59-6	204	C02350	HMDB00462	673504	747585	1412183	1191665	2117225	1763806	2064885	2167775	1429170	1.44863e+06	1176634	1400674	1939239	1386249	1599204	1549426	1430864	1.01441e+06	1213788	733341	716193	798234	1790060	1588762	1203168	1664640	1378766	1894725	1150879	1567191	1.4071e+06
71	histamine	Amino Acid	Histidine Metabolism	LC/MS Pos Early	354	112.087	51-45-6	774	C00388	HMDB00870																										2983232	1215626	1231642		169723	1.40006e+06
1350	2-hydroxystearate	Lipid	Fatty Acid, Monohydroxy	LC/MS Neg	1239	299.259	629-22-1	69417	C03045		622077	997042	1.2111e+06	892422	2.0803e+06	1.6049e+06	1.12423e+06	1224048	1.29464e+06	846666	846231	890200	1.22782e+06	1.15474e+06	1.32816e+06	959498	1.12354e+06	1.84998e+06	1.46278e+06	1.84767e+06	2037874	2.31788e+06	2.61837e+06	2149485	967471	693351	848526	2.26994e+06	1.25049e+06	1.8938e+06	1.38784e+06
1885	oleoyl-linoleoyl-glycerol (18:1/18:2) [2]	Lipid	Diacylglycerol	LC/MS Pos Late	100002990	636.556	104346-53-4				453596	323278	1256842	584149	2355499	1270008	896891	1235810	733185	845921	490768	665150	1872774	1.21597e+06	1127777	1015574	735649	842848	915891	1.13772e+06	1647109	819197	2.03817e+06	1592324	391303	1551393	1607658	4440892	1946855	4890181	1.36335e+06
52	glutamate, gamma-methyl ester	Amino Acid	Glutamate Metabolism	LC/MS Pos Early	100001103	162.076	1499-55-4	68662			509840	297819	893676	609577	1199717	1171040	779543	1176478	519563	570577	711211	627672	2781337	1506442	1326570	1334097	1680622	953900	794434	751504	995712	715904	1486098	2873867	877408	1341207	1617036	5959988	951087	3401499	1.34718e+06
2927	1-methylnicotinamide	Cofactors and Vitamins	Nicotinate and Nicotinamide Metabolism	LC/MS Pos Early	55	137.071	1005-24-9	10129985	C02918	HMDB00699	810920	1063554	1000780	844224	1470169	1023141	1093136	1389078	1055233	561639	1.03166e+06	887593	1789001	925040	948135	1545938	1391884	1197039	1380028	1.93034e+06	1646583	1702777	3128601	2417238	1.55937e+06	923053	874944	1.48737e+06	1264422	1705536	1.33495e+06
2790	adenosine 2'-monophosphate (2'-AMP)	Nucleotide	Purine Metabolism, Adenine containing	LC/MS Neg	100001694	346.056	130-49-4	94136	C00946	HMDB11617	790936	533719	1195259	633558	3.7181e+06	1596483	1985082	1322418	360263	435059	949766	590572	2447257	1186091	2074660	1414568	1605669	377509	274823	501338	615739	384684	2661360	2261960	707347	890858	1614268	3296621	1121851	2162917	1.32369e+06
406	5-methylthioadenosine (MTA)	Amino Acid	Polyamine Metabolism	LC/MS Pos Early	212	298.097	2457-80-9	439176	C00170	HMDB01173	649502	385357	806458	511526	1705769	1091946	1.48777e+06	1284214	990088	846222	1363700	1061879	1477056	1.25042e+06	1138932	930200	980530	878227	650735	1307306	1086340	1790117	1955458	2598007	1181080	2147249	1801978	2827576	1505924	1805610	1.31657e+06
2777	xanthosine	Nucleotide	Purine Metabolism, (Hypo)Xanthine/Inosine containing	LC/MS Neg	100000299	283.068	146-80-5	64959	C01762	HMDB00299	718261	480494	1320576	671400	3361338	1740479	1558826	2117002	994646	753761	643214	699018	1.88735e+06	1022027	1623157	1238777	1608423	916239	542849	363179	338578	530508	1835077	1664934	881092	1153278	1159996	3908531	1542143	1814742	1.303e+06
1558	1-palmitoyl-2-linoleoyl-GPI (16:0/18:2)	Lipid	Phospholipid Metabolism	LC/MS Pos Late	1528	852.56					727593	330412	1.03011e+06	658615	2688040	1748272	2060737	2606110	720415	919870	387435	559356	1857189	1844777	2139823	803094	1090636	802373	1001737	978239	1031524	1220453	2435343	2304461	731681	608039	820040	2464821	478763	1503988	1.28513e+06
1856	1-linoleoylglycerol (18:2)	Lipid	Monoacylglycerol	LC/MS Neg	100001040	279.233	2277-28-3	5283469			551658	469453	766329	500922	1609275	1135139	1223812	1029854	677435	843246	970721	1181480	1803056	1066161	1233783	915281	844225	593819	512151	1675471	1510054	969433	2094700	1513692	799852	3070475	2135530	2430481	1085448	2400579	1.25378e+06
1123	eicosapentaenoate (EPA; 20:5n3)	Lipid	Polyunsaturated Fatty Acid (n3 and n6)	LC/MS Neg	2050	301.217	10-2005-9;10417-94-4	446284	C06428	HMDB01999	723396	519279	1.04671e+06	761166	2450139	1377026	1219061	1.88123e+06	1079878	720550	699931	841877	2274421	1580513	1550471	528671	834103	373492	661147	1.87437e+06	3056974	932127	4425627	2584550	1272598	560778	350895	407672	282006	707528	1.25261e+06
869	Isobar: fructose 1,6-diphosphate, glucose 1,6-diphosphate, myo-inositol 1,4 or 1,3-diphosphate	Carbohydrate	Glycolysis, Gluconeogenesis, and Pyruvate Metabolism	LC/MS Neg	100002180	338.989					528301	348569	1258170	311948	3991290	1949840	482836	922045	621507	453290	820734	458555	2553128	1413087	1.70285e+06	762116	1303998	687812	251276	306415	554628	1138803	2723240	3273128	768860	975037	637083	2286152	1070501	1854889	1.21367e+06
382	N-methylproline	Amino Acid	Urea cycle; Arginine and Proline Metabolism	LC/MS Pos Early	100001956	130.086	475-11-6	557			453771	670813	1094893	1083900	1052639	1876540	1.79672e+06	2536083	1253200	1228367	940614	1183159	1830175	1661199	1571543	1540732	1164995	1220240	1543970	519782	804658	893657	1425939	1108587	905414		701831	1182697	679502	627941	1.1915e+06
1071	acetylphosphate	Energy	Oxidative Phosphorylation	LC/MS Polar	1211	138.98	94249-01-1	186	C00227	HMDB01494	893694	825227	1755265	720876	2031328	1516545	821084	1385297	817156	823961	1368263	844973	1375262	895008	1.5777e+06	1147747	1441100	891778	626742	688249	714771	1315926	1955915	1.85328e+06	1018199	1450436	1153546	1521013	1440383	782554	1.18844e+06
1746	1-linoleoyl-GPE (18:2)*	Lipid	Lysolipid	LC/MS Neg	100001570	476.278		52925130		HMDB11507	450587	637945	551544	653214	2062694	1533129	2160155	2545603	1186847	872508	964574	600583	1261907	741350	2241227	1245690	1118484	1010053	1310420	773279	716270	1152195	1494243	1231528	1214149	657516	1019314	1580480	784520	1083709	1.16186e+06
1478	palmitoyl ethanolamide	Lipid	Endocannabinoid	LC/MS Neg	1489	298.275	544-31-0	4671	C16512	HMDB02100	540602	532658	792288	596831	2210260	1811410	976317	1274544	1092567	624627	710114	755707	1448675	1341326	1095139	735806	792168	683610	721355	1122829	1450159	642797	1530409	1366007	751864	1241988	877368	1705984	1302278	3652017	1.14599e+06
1040	N-acetylglucosaminylasparagine	Carbohydrate	Aminosugar Metabolism	LC/MS Pos Early	1215	336.14	2776-93-4	123826	C04540	HMDB00489	565802	490388	655731	537135	1580117	1189721	1397452	1447789	768061	801295	721722	829238	1216501	970846	1007989	918444	1099816	793602	678166	851320	691754	1.02127e+06	1600961	1740598	971804	1767747	2002688	2766301	1111546	1854058	1.135e+06
1836	glycerol	Lipid	Glycerolipid Metabolism	LC/MS Neg	1254	91.0401	56-81-5	753	C00116	HMDB00131	931007	863561	935285	1250433	1237825	1915051	753137	1755755	1356852	1347529	426551	1611912	732875	1055902	1703871	809920	856288	698884			808583	903307	1368395	974654	720525	1329867	559857	1532360	994926	1958220	1.12119e+06
1857	2-linoleoylglycerol (18:2)	Lipid	Monoacylglycerol	LC/MS Neg	100000987	279.233	3443-82-1	5365676		HMDB11538	327743	266263	573972	301441	1640652	987475	940511	951465	468277	574911	590906	952137	1810665	1.04135e+06	1004955	711827	665240	493425		1095834	951397	711941	1828691	1257221	519988	2794997	2.07847e+06	3306611	932814	2552384	1.11495e+06
2846	guanosine 2'-monophosphate (2'-GMP)*	Nucleotide	Purine Metabolism, Guanine containing	LC/MS Neg	100002733	362.051		444571			647782	450907	930638	539617	3654655	1.75511e+06	1814287	1266838	242897	304271	935759	453281	2122689	925981	2107113	1130738	1152990	246295	177833	118999	239178	163229	2504625	1849889	551135	697987	1507841	2443947	803877	1670736	1.1137e+06
862	glucose	Carbohydrate	Glycolysis, Gluconeogenesis, and Pyruvate Metabolism	LC/MS Polar	572	225.062	50-99-7	79025	C00031	HMDB00122	597175	401361	4708781	2636478	1882875	995525	715154	1.02398e+06	1039876	555481	607053	820172	944067	1082162	740775	662154	790200	656629	548068	342701	548381	1021515	926067	1131696	566617	1230563	1324119	2220593	1465724	1123124	1.1103e+06
437	gamma-glutamylglycine	Peptide	Gamma-glutamyl Amino Acid	LC/MS Pos Early	100001294	205.082	1948-29-4	165527		HMDB11667	205701		289303		1.01499e+06	574480		431363	172135		149410		495881	216127	329824	230719	205845	144605		588994	435669	247028	411838	596684	148236	2278885	2426129	12156180	248868	1947818	1.08111e+06
1945	sphingomyelin (d18:1/18:1, d18:2/18:0)	Lipid	Sphingolipid Metabolism	LC/MS Pos Late	100002106	729.591	108392-10-5	6443882			444550	400550	653004	409703	1267244	1103505	605625	576700	834371	584151	541673	692623	1133426	1125853	1.01379e+06	726614	809858	720946	620125	699094	764500	1129526	1539140	1.97023e+06	990262	1736562	1259484	1.99018e+06	2339627	3708468	1.07971e+06
967	fructose	Carbohydrate	Fructose, Mannose and Galactose Metabolism	LC/MS Polar	878	179.056	57-48-7	5984	C00095	HMDB00660	404566	330442	4854876	6.57237e+06	516057	453179	286141	673732	1785617	765400	575366	1009127	392922	1425027	421722	386505	330546	486022	781537				201233	151082	612421	937323	735879	1176086	1699613	908553	1.06938e+06
415	4-guanidinobutanoate	Amino Acid	Guanidino and Acetamido Metabolism	LC/MS Pos Early	100000096	146.092	463-003;463-00-3	500	C01035	HMDB03464	652754	462836	722439	598021	1350786	1311850	1.51769e+06	2407486	1187295	1315272	578886	835348	1925551	1154137	2352436	679290	1428306	922894	818893	246596	370850	1876110	737700	2395321	657619			646241	354412	241996	1.06246e+06
783	valylglycine	Peptide	Dipeptide	LC/MS Pos Early	100003641	175.108	686-43-1	136487		HMDB29127			2141174	657831	2866976	535649	646731	769748			177861	447278	1502014	838845	1100431	1618668	2292882	570783		273872	773167		673862	892814	479563	736426	1064499	2531553	426490	1399402	1.0591e+06
360	taurocyamine	Amino Acid	Methionine, Cysteine, SAM and Taurine Metabolism	LC/MS Pos Early	100001418	168.044	543-18-0	68340	C01959	HMDB03584	385977	320719	275952	249103	794162	1154365	953360	971414	408309	474524	295788	381623	874829	761106	870905	584366	539356	500273	479579	262136	171188	793373	623388	1486526	673043	1882188	1.92667e+06	5.9468e+06	1784592	4090294	1.03053e+06
1414	prostaglandin E2	Lipid	Eicosanoid	LC/MS Neg	487	351.218	363-24-6	5280360	C00584	HMDB01220	801024	468252	776227	494177	2.05007e+06	1377264	1153208	1327148	1413823	1110276	408908	455836	982319	744426	624056	798860	559119	1336593	664277	182351	206761	336691	1.02687e+06	513953	408920	811859	847357	2824269	2374572	3607311	1.02289e+06
1323	linoleoylcarnitine*	Lipid	Fatty Acid Metabolism(Acyl Carnitine)	LC/MS Pos Late	100003151	424.342	36816-10-1	6450015		HMDB06469	371703	327297	444668	580080	1348295	1202534	1398664	592885	642118	344094	425174	474744	1510033	584276	1095943	1286089	1073069	1068950	675155	329628	312200	863597	5960236	979758	817554	270836	469350	2171245	1445329	1306313	1.01239e+06
1774	1-oleoyl-GPS (18:1)	Lipid	Lysolipid	LC/MS Neg	100000630	522.284		9547099			42197		135433		963329	530334	191876	280369	224188	200719	177554	192937	227471	196593	404838	132731	303458	147910	125688	1257967	742806	1677431	2542562	1976656	1670679	2056005	1906126	2445159	2578820	4998058	1.01178e+06
353	hypotaurine	Amino Acid	Methionine, Cysteine, SAM and Taurine Metabolism	LC/MS Polar	358	108.013	300-84-5	107812	C00519	HMDB00965	619359	635684	761766	579287	1629318	1512277	1424666	1892410	1191871	1325616	876866	1253231	2444780	1400141	1297822	1460646	1580069	1199849	1.01452e+06	206062	251583	584091	1322840	1279201	951056	162532	221454	394923	340519	342795	1.00524e+06
87	2-aminoadipate	Amino Acid	Lysine Metabolism	LC/MS Pos Early	381	162.076	542-32-5;1118-90-7	469	C00956	HMDB00510	855346	492263	1364756	550039	2035592	1514703	449387	1673850	430958	875750	983108	651826	1746566	1234870	2205150	1274971	1468603	762419			275008	601312	1031760	1141419	841554	292918	790308	956142	373327	1169337	1.00154e+06
311	isobutyrylcarnitine	Amino Acid	Leucine, Isoleucine and Valine Metabolism	LC/MS Pos Early	100001055	232.154	25518-49-4	168379		HMDB00736	481979	251258	723857	501406	1426789	906442	1370412	1098612	1523063	1349490	1350622	1.02301e+06	1553559	1312113	1398408	1149305	2198241	1386928	761389	798972	765655	422864	991411	2324637	593762	660520	359991	479340	144543	600810	996980
877	phosphoenolpyruvate (PEP)	Carbohydrate	Glycolysis, Gluconeogenesis, and Pyruvate Metabolism	LC/MS Neg	463	166.975	10526-80-4	1005	C00074	HMDB00263	636384	363695	1350511	741294	1121515	989871	615425	912869	652943	692429	1073551	839898	1090134	999778	1013467	500007	563896	521291	480919	1247408	1371419	2322727	1282994	1508181	1372288	309432	643566	1.01572e+06	1184822	1795676	973804
453	homocarnosine	Peptide	Dipeptide Derivative	LC/MS Pos Early	41	241.13	3650-73-5	10243361	C00884	HMDB00745	103018	439119	227131	301091	3113565	2378828	271772	540998	897054	237152	211750	233822	716109	844147	400778	321579	445598	353796	187414	223781	551172	515920	1512212	3386130	1025796	2170077	580793	847779	2211244	3674016	964121
1548	1-linoleoyl-2-linolenoyl-GPC (18:2/18:3)*	Lipid	Phospholipid Metabolism	LC/MS Pos Late	100009343	780.554					342571	374482	1036374	701995	1230671	723711	1228601	930927	769327	962069	451616	805758	1553735	977643	1407886	558977	831489	921353	593854	688630	697392	1687232	1.91905e+06	1919995	749383						962589
593	glycylvaline	Peptide	Dipeptide	LC/MS Pos Early	100000487	175.108	1963-21-9	97417		HMDB28854	890536	490062	1343773	536966	2242196	1414162	1101910	840988	358761	526525	457415	583885	984627	854265	1024308	792122	840995	455809		499682	1082358	403000	1172112	1464161	394197	578401	850575	3003195	948463	1231663	943694
49	4-hydroxyglutamate	Amino Acid	Glutamate Metabolism	LC/MS Pos Early	100002544	164.055	2485-33-8	439902	C03079	HMDB01344	700880	558244	784396	743548	1126666	1169117	1453395	1343360	902622	630852	378806	476174	1011578	677729	724888	745480	650737	634949	547688	584566	475410	490449	792195	1016977	425017	925847	1475133	2574329	1501920	1.72728e+06	908341
4	sarcosine	Amino Acid	Glycine, Serine and Threonine Metabolism	LC/MS Pos Early	1023	90.055	107-97-1	1088	C00213	HMDB00271						710208	870257	782140	251982	766293			560031		985167		789961					794452	770923	2244680		1359943	802605	867704			896882
3003	thiamin (Vitamin B1)	Cofactors and Vitamins	Thiamine Metabolism	LC/MS Pos Early	873	265.112	59-43-8	1130	C00378	HMDB00235	247726	195998	479398	78603	1982794	664400	828607	1327866	496524	417805	477375	609395	1370845	774092	1092164	833489	988728	786707	499848	555785	446107	779140	1924103	2.06979e+06	544717	779229	1067628	2229203	793443	1515257	895226
686	phenylalanylglycine	Peptide	Dipeptide	LC/MS Pos Early	100003588	223.108	721-90-4	98207			460526	405856	1861955	613388	2120308	578081	826982	631037	477984	498408	551131	575727	1027507	869293	724624	1304405	1374391	789686	292212	1.01806e+06	1560965	421927	1018651	1550769	359222	693699	854044	1.87627e+06	553362	825430	890530
583	glycylleucine	Peptide	Dipeptide	LC/MS Pos Early	100001258	189.123	869-19-2	92843	C02155	HMDB00759	703416	394853	1.77236e+06	831436	2334976	757202	1059059	679235	397617	395968	480918	530134	1079788	740401	848222	722099	1134333	517760	348373	860272	1.51874e+06	242830	735757	1323517	310604	603619	1150267	2263472	453703	1461071	888400
363	urea	Amino Acid	Urea cycle; Arginine and Proline Metabolism	LC/MS Pos Early	533	121.072	57-13-6	1176	C00086	HMDB00294	1.02175e+06	1040420	964290	1493327	1263764	1877353	527756	1075009	655220	402215		509397	1438135	961502	1.74449e+06	1309687	1.01094e+06	395019	652377	64300.4	710932	179943	330573	168992	896274	366478	727229	2334418	578938	966831	885088
333	S-adenosylmethionine (SAM)	Amino Acid	Methionine, Cysteine, SAM and Taurine Metabolism	LC/MS Pos Early	1263	399.144	24346-00-7;86867-01-8;86867-0108	34755	C00019	HMDB01185	451443		412576		1.02771e+06	674441	1.03469e+06	734960	570715	407245	651184		854049	664673	821966	931271	935356	779474	511691	766600	567169	712511	1228001	1.59755e+06	585066	1361608	1337971	1824861	850785	1337387	875294
338	cystathionine	Amino Acid	Methionine, Cysteine, SAM and Taurine Metabolism	LC/MS Pos Early	310	223.075	535-34-2	439258	C02291	HMDB00099	648162	572458	894062	359444	1307925	1023873	1054677	1240584	1022305	785192	870196	836165	1698216	1232100	1600364	972744	1095643	1418850	801557	221500	319751	370039	529603	636636	648876	434521	618147	1370305	307628	1311280	873427
2860	uridine-2',3'-cyclic monophosphate	Nucleotide	Pyrimidine Metabolism, Uracil containing	LC/MS Neg	75	305.018	40632-52-8	439715	C02355	HMDB11640	1155032	812115	1088109	1261826	879598	960438	1558546	865740	954081	1472027	969939	1289860	735463	542545	806002	540933	441211	919924	623996	1116614	1.01047e+06	620825	586808	455540	532768	636452	1536116	921382	348054	402043	868149
786	valylleucine	Peptide	Dipeptide	LC/MS Pos Early	100003210	231.17	22906-55-4	352039		HMDB29131	836672	511913	1541301	794457	1.82444e+06	972671	1219635	975953	501693	460910	590614	624572	1084556	778652	935150	873679	905039	527048	244025	471363	868420	302205	1153222	882554	423606	584794	971871	2.08453e+06	576622	1.04116e+06	852111
1888	oleoyl-arachidonoyl-glycerol (18:1/20:4) [2]*	Lipid	Diacylglycerol	LC/MS Pos Late	100010937	660.556					322696		660146		1828814	1.46349e+06	319804	868723	660895	289469	256522	131571	1145959	1068120	453822	464617	614514	476145		456710	683354	223934	904883	1036577	261292	852969	653616	2288306	991188	3364033	842302
898	ribonate	Carbohydrate	Pentose Metabolism	LC/MS Polar	100001007	165.041	5336-08-03	5460677	C01685	HMDB00867	356971	313880	412097	349421	958003	973614	1033777	803078	689778	604193	506651	594683	1227176	922730	865806	822561	831985	648037	502495	192535	325473	607819	1423154	1.0359e+06	676998	1095205	1062117	1.91595e+06	1347892	2002650	836754
465	alanylleucine	Peptide	Dipeptide	LC/MS Pos Early	100001890	203.139	1638-60-4	259583		HMDB28691	990224	571661	1695296	893273	1775860	825390	1.00563e+06	675688	375229	475386	503769	540988	947803	698327	742173	817088	838534	551988	194334	693219	1442085	245765	956074	1.0168e+06	262418	572932	942008	2340774	413043	965025	832293
2877	3-ureidopropionate	Nucleotide	Pyrimidine Metabolism, Uracil containing	LC/MS Pos Early	1053	133.061	462-88-4	111	C02642	HMDB00026	518881	362719	1019816	708911	905505	1563454	1542083	821375	414778	486582	522800	987140	1047411	1079971	1167214	642453	720024	497606	736899	542884	332628	100905	349110	556479	263158	2287745	1352887	940266	628415	1491251	819712
2776	xanthosine 5'-monophosphate (xmp)	Nucleotide	Purine Metabolism, (Hypo)Xanthine/Inosine containing	LC/MS Neg	1251	363.035	25899-70-1	73323	C00655	HMDB01554	545582	505377	805986	682248	1199540	812422	625168	1050294	802807	693746	422327	465866	1051394	599240	904476	842785	854633	574303	561174	559027	428795	528214	1208937	1080408	715673	874857	1048442	1.47953e+06	679324	1225768	794278
1644	oleoylcholine	Lipid	Phospholipid Metabolism	LC/MS Pos Late	100009331	368.352					242215				558901	360924	327635	601893	194668	241984	325284	428537	774723	529989		325716	335620	328192	348716	1428441	1532548	417667	303496	953291		1592452	1106813	2221846	995946	3237947	788618
1899	palmitoyl-arachidonoyl-glycerol (16:0/20:4) [2]*	Lipid	Diacylglycerol	LC/MS Pos Late	100010925	634.54					181426	227119	617345	244705	1693889	1177251	528170	802266	615162	325228	222867	350436	1173484	1034342	640947	400546	627145	452913	509264	397729	481898	271250	1270992	1062951	381964	958219	332794	1826669	1212951	3588555	787016
1842	glycerophosphoglycerol	Lipid	Glycerolipid Metabolism	LC/MS Polar	100001619	245.043		439964	C03274		355492	334079	600438	351282	1258107	906787	936459	1002755	591963	559981	512664	580528	1024440	791187	736340	751033	795225	473816	439717	525471	588630	498135	1071229	1346635	569457	1.04297e+06	1029669	1908440	713531	1109520	780199
2815	2'-deoxyadenosine 3'-monophosphate	Nucleotide	Purine Metabolism, Adenine containing	LC/MS Neg	100003420	330.061	102832-10-0	1467			661091	548225	1.67157e+06	222916	4071676	826532	326780	199393	55828	61445	1102970	138444	2374706	506213	1650240	1470106	1.51081e+06	130659	17344		38107		1255870	1252241	273034		71207	140806	171222	154678	774226
2823	guanosine 5'- monophosphate (5'-GMP)	Nucleotide	Purine Metabolism, Guanine containing	LC/MS Neg	347	362.051	5550-12-09	6804	C00144	HMDB01397	399036	235787	571495	297946	1142396	935231	678568	525214	249823	385513	426442	300822	1278287	660388	1161746	777248	940389	644881	551061	508898	411639	527702	1433170	1562700	564144	642008	873786	1987756	584213	1.35368e+06	753732
378	N-delta-acetylornithine	Amino Acid	Urea cycle; Arginine and Proline Metabolism	LC/MS Pos Early	100004523	175.108		9920500			677206	326314	1102079	674666	1392096	1151596	864429	972245	959261	567604	378376	503316	1539379	804226	1402109	633034	1061104	804013	583670		467114	252011	833165	1257835	478391		251086	105333		211150	750104
2829	guanine	Nucleotide	Purine Metabolism, Guanine containing	LC/MS Pos Early	172	152.057	73-40-5	764	C00242	HMDB00132	539421	604611	1327854	351141	3.7217e+06	733388	300633	363808	218975	142787	838124	209257	2457390	548347	1538836	915500	1342936	428100	130324		203929		623669	1285213	410436	110349	129499	223986		313631	741254
1054	alpha-ketoglutarate	Energy	TCA Cycle	LC/MS Polar	93	145.014	305-72-6;328-50-7;22202-68-2	51	C00026	HMDB00208	505829	442334	582547	545400	985581	691049	815545	1048687	849450	723983	515810	612406	993051	722230	776948	684460	799943	677929	583009	444997	398976	478221	759072	757430	576363	1135673	986796	1298745	627225	1157039	739224
1475	oleoyl ethanolamide	Lipid	Endocannabinoid	LC/MS Neg	1137	324.291	11-58-0;111-58-0	5283454		HMDB02088	355889	294277	434606	274665	1349802	1103090	520591	768873	523979	243551	263386	337086	874490	791002	778285	588157	621759	432333	488789	729509	791562	428294	1150606	1067495	420534	715256	624514	1562932	629448	2127383	709738
1429	6-keto prostaglandin F1alpha	Lipid	Eicosanoid	LC/MS Neg	100000571	369.228	58961-34-8;58962-34-8	5280888	C05961	HMDB02886	426906	350888	543394	206467	1347134	1217949	1114922	1892935	530704	593720	363100	482695	226935	752121	850824	415003	680630	518443	390934	138489	225824		445842		226524	638248	615290	2030215	936072	1275928	694219
274	isovalerylcarnitine	Amino Acid	Leucine, Isoleucine and Valine Metabolism	LC/MS Pos Early	100001393	246.17	31023-24-2	6426851		HMDB00688	664584		370273	489079	981185	900734	1204769	1166823	1090559	867389	420411	831805	973037	688542	665929	939282	1365684	420261	515958	137126		303047	265288	1072439	413576	234266			243686		689029
1533	1,2-dipalmitoyl-GPE (16:0/16:0)*	Lipid	Phospholipid Metabolism	LC/MS Pos Late	100009204	692.523		11802774;445468			517211	458049	891561	377243	694355	458719	629047	974321	606164	565053	495227	509970	1159249	598607	1258346	1038205	708380	452890	701692	653684	816080	338084	1081942	907004	513426	577832	648582	823664	511696	413410	679323
132	3-(4-hydroxyphenyl)lactate	Amino Acid	Phenylalanine and Tyrosine Metabolism	LC/MS Neg	240	181.051	6482-98-0	9378	C03672	HMDB00755	306496	240315	483412	286488	804302	774337	686321	575146	490021	371712	712562	479299	832371	602985	663598	479052	659529	455556	303385	265866	270948	968413	1434544	1170840	644293	320060	527629	1870792	888075	1158097	657548
1709	1-oleoyl-GPC (18:1)	Lipid	Lysolipid	LC/MS Neg	100001272	596.357	19420-56-5	16081932		HMDB02815	71687	80317	161522		1.27711e+06	975626	294988	641687	452971	261399	300573	190886	624527	274717	572459	267295	325412	228995	226068	583084	715124	677376	878859	941647	626068	1235263	944918	1921390	942974	2361293	657111
434	gamma-glutamylcysteine	Peptide	Gamma-glutamyl Amino Acid	LC/MS Pos Early	1036	251.07	636-58-8	842	C00669	HMDB01049	162263	119436	194413	80679	768849	652430	283712	646395		316262			820452	158862	845803	832495	583845		335508		139622		721647	456829	223942	911032	1661730	2662453	654664	1096774	638754
1948	sphingomyelin (d18:1/21:0, d17:1/22:0, d16:1/23:0)*	Lipid	Sphingolipid Metabolism	LC/MS Pos Late	100009025	773.653					312448	240186	557220		817125	713501	470316	899704	543104	414437	313035	542971	1003520	789667	834480	807900	733093	503383	527421	269025	286383	518284	734977	1018790	621389	568971	416498	689893	704721	1065343	617855
1591	1-palmitoyl-2-oleoyl-GPI (16:0/18:1)*	Lipid	Phospholipid Metabolism	LC/MS Polar	100009066	835.534					402515	444863	639764	383542	788438	711123	662392	879211	695910	459037	592397	587045	940329	728890	712973	690037	734852	634460	651348	718891	519956	481445	659855	682353	457653	778756	449376	544231	423533	473472	617622
1947	sphingomyelin (d18:1/20:1, d18:2/20:0)*	Lipid	Sphingolipid Metabolism	LC/MS Pos Late	100006292	757.622	222403-67-0				271007		277578	221414	826575	595851	350897	501459	399225	320172	336304	439749	852495	710926	679521	467854	420905	357893	372184	441389	371918	630461	895424	1261043	588579	758122	730362	1075546	973940	1559928	609956
1923	N-behenoyl-sphingadienine (d18:2/22:0)*	Lipid	Sphingolipid Metabolism	LC/MS Pos Late	100015624	620.598							441063		826683	473618		890117			264570	277776	813317	546508	690271	667445	432754	239024	405511	276740			827327	709406		632954	470304	1060043	730713	865095	597202
1771	1-arachidonoyl-GPI (20:4)*	Lipid	Lysolipid	LC/MS Neg	100001654	619.289				HMDB61690	73629	170347	247176	145551	1799575	674452	686591	500122	444346	180159	182489	324912	445113	404548	852069	381670	433518	301130	278257	677609	490187	425009	611477	614900	515874	872987	853970	1778996	569642	1918038	595145
1912	palmitoyl-linoleoyl-glycerol (16:0/18:2) [2]*	Lipid	Diacylglycerol	LC/MS Pos Late	100009055	610.54					273853	122357	754307	383379	1328696	817960	485072	787869	411814	400526	126413	424694	1019366	563966	633371	535401	495155	448839	394982	400974	584933	489175	1143219	882794	101572	244058	306077	1178371	342784	910068	566402
2801	N1-methyladenosine	Nucleotide	Purine Metabolism, Adenine containing	LC/MS Pos Early	1242	282.12	15763-06-1	27476	C02494	HMDB03331					1286663	486480	263420	971943					574653	180236	438320	329108							663870	495077			274660	874539		437108	559698
635	leucylglycine	Peptide	Dipeptide	LC/MS Pos Early	100003185	189.123	686-50-0	79070			419879	309347	1114654	290885	1284033	509885	742942	495811	474242	265122		344526	569965	529610	517137	729610	709779	352141	260804	330396	707111	189507	376452	744199	284746	514267	631724	1447266	405892	670508	559394
334	S-adenosylhomocysteine (SAH)	Amino Acid	Methionine, Cysteine, SAM and Taurine Metabolism	LC/MS Neg	197	383.114	979-92-0	439155	C00021	HMDB00939	330791	232561	432771	400386	777072	634721	447393	767408	483374	349311	396776	384968	715718	583200	714036	421918	524160	360952	320193	422128	527357	461683	780274	869956	412617	598966	633295	1132744	534838	955144	553557
410	4-acetamidobutanoate	Amino Acid	Polyamine Metabolism	LC/MS Pos Early	1113	146.081	3025-96-5	18189	C02946	HMDB03681	856025		1011910	1276974	340383	323119	257657	387909	850121	237515		227752	160590	1246262	897910	604389	427241	459887	539831			336659	181313	314101	506420	746717	374162	721060	479629		550621
300	2-methylbutyrylcarnitine (C5)	Amino Acid	Leucine, Isoleucine and Valine Metabolism	LC/MS Pos Early	100001509	246.17	31023-25-3	6426901		HMDB00378	319706	136661	406707	259974	728684	462112	612886	739802	881673	792303	507426	423098	1.00256e+06	590167	747147	705983	1182319	728142	363633			151118	377539	949709	262976	254404			178235		550599
889	5-phosphoribosyl diphosphate (PRPP)	Carbohydrate	Pentose Phosphate Pathway	LC/MS Neg	166	308.978	108321-05-7	7339	C00119	HMDB00280	242818	221458	179678	144977	611344	302409	337066	283132	242712	130458	513628	250483	775619	461388	594322	750520	740997	429329	290722	541867	724152	1338093	1208984	2306061	427411	240398	388903	724138	368314	738031	550314
630	leucylalanine	Peptide	Dipeptide	LC/MS Pos Early	100003179	203.139	7298-84-2	259321			449179	306466	936693	412973	951884	573462	643937	555645	338657	351866		396137	317109	376116	196736	487782	364982	438760		416847	1018662	257178	412123	628323		336436	693181	1728058	477290	611895	543644
921	arabonate/xylonate	Carbohydrate	Pentose Metabolism	LC/MS Polar	100006115	165.041					171731	140380	298297	252167	786585	584667	679375	653023	469126	505111	308986	356288	733422	593823	604875	324980	496642	402136	317093		151962	382298	1078487	881024	417796	446374	532314	1340707	758407	1064769	542512
1321	palmitoleoylcarnitine*	Lipid	Fatty Acid Metabolism(Acyl Carnitine)	LC/MS Pos Late	100009406	398.327					283754	196520	255870	185480	907476	604521	400724	366078	284124		244363	172575	1007658	418464	425080	529969	341975	536925	357599	328867	200290	264457	2373685	628209	400410		322550	1266721	683632	1079580	538127
1940	sphingomyelin (d18:1/14:0, d16:1/16:0)*	Lipid	Sphingolipid Metabolism	LC/MS Pos Late	100004328	675.544		11433862				143496	195094		565563	458511	263220			202134			646005	379793	414670		284785					374521	977583	876219	477368	344143	459560	1216092	726345	1178324	535970
918	adenosine-5'-diphosphoglucose	Carbohydrate	Pentose Metabolism	LC/MS Neg	100001644	588.075	15839-70-0;102129-65-7	16500	C00498	HMDB06557	87967	57979	106697		1557104	1263514	484206	1305641	314007	399493	248643	223268	752418	428680	863062	139409	283540	246857	163292			283968	834706	699051	295775	253965	375398	1338975	345299	1106819	535546
43	N-acetylglutamate	Amino Acid	Glutamate Metabolism	LC/MS Pos Early	100000282	190.071	5817-08-03	70914	C00624	HMDB01138	333818	258699	448499	447045	693849	627694	583239	615274	513724	408719	374910	590202	762706	532489	488701	609801	672295	360438	353095	185251	354814	249268	586667	741118	401715	876007	670579	433884	869988	767278	527059
1530	trimethylamine N-oxide	Lipid	Phospholipid Metabolism	LC/MS Pos Early	100003397	76.0757	1184-78-7	1145	C01104	HMDB00925	312721		496745	241804	812239	519846	636678	423253				472171	830919	604188	1035041	525235	630444	313882	484840	142797	246251	367170	940990	1218879	170706			413975	195558	368070	516850
1195	17-methylstearate	Lipid	Fatty Acid, Branched	LC/MS Neg	100002356	297.28	2724-59-6	3083779			359880	342789	625870	408871	853578	615569	618249	596362	383624	475680	469406	374330	579157	505683	348349	528077	371246	529039	536977	539292	993569	554169	711163	529199	411359	558612	301262	391495	443245	488120	514807
744	threonylphenylalanine	Peptide	Dipeptide	LC/MS Pos Early	100001125	267.134	16875-27-7	4099799;4099798			656799	369204	850282	353728	1.04534e+06	865956	720179	606921	202769	223968	408214	369491	679069	551293	557234	483762	501962	236702		305024	555370	166804	673725	687491	228879	148764	492751	1.04052e+06	197246	493440	505962
1425	prostaglandin F2alpha	Lipid	Eicosanoid	LC/MS Neg	100000574	353.233	551-11-1	5280363	C00639	HMDB01139	316537	176464	345419	203734	836143	675732	586286	619347	492640	398383	246725	289776	526766	448369	377235	298633	212352	399769	251051	167146	185463	298524	886080	402507	211475	600961	602358	1363482	897498	1482794	493322
890	sedoheptulose-7-phosphate	Carbohydrate	Pentose Phosphate Pathway	LC/MS Neg	100001628	289.033	2646-35-7	616	C05382	HMDB01068	190929	36267	761836	127916	917880	449807	371591	632778	342487	256797	325736	215400	797333	474748	503710	390750	460304	316364	131962	286590	329975	439431	748203	991345	356152	783854	594313	1238286	644025	638422	491840
882	glycerate	Carbohydrate	Glycolysis, Gluconeogenesis, and Pyruvate Metabolism	LC/MS Polar	1052	105.019	600-19-1	752	C00258	HMDB00139	198438	168886	608741	383298	883353	381122	364812	443719	387334	417230	543054	462294	674374	606067	569991	356979	531113	425281	177643	201009	281919	364562	887375	631547	310347	379725	562097	921393	507524	850909	482738
2780	2'-deoxyinosine	Nucleotide	Purine Metabolism, (Hypo)Xanthine/Inosine containing	LC/MS Neg	100000135	251.079	890-38-0	65058	C05512	HMDB00071	185185	141574	728979		2333526	295271	177892	110664			652603	58982	1250663	228731	812265	868841	953006	65397			19203		969635	869481	84274	52446	81396	205095	135493	99224	474159
974	mannose-6-phosphate	Carbohydrate	Fructose, Mannose and Galactose Metabolism	LC/MS Polar	294	259.022	70442-25-0;104872-94-8	439198	C00275	HMDB01078	81845	51576	444701	129902	1156460	425276	535687	855900	332907	321266	269890	339554	596936	431694	363768	286314	371356	262257	88697	122657	192475	389022	794457	872878	237157	640884	613923	1860762	450767	626408	471579
972	mannitol/sorbitol	Carbohydrate	Fructose, Mannose and Galactose Metabolism	LC/MS Polar	100001740	181.072		5780	C01507	HMDB00247	146064	187958	1.39759e+06	1.93202e+06	354919	326488	264334	411391	655952	375205	305771	417381	273577	440347	197187	227390	226014	235141	283768	1.00074e+06	669572	769652	408034	262797	292564	480023	347712	416018	417978	258737	466077
130	4-hydroxyphenylpyruvate	Amino Acid	Phenylalanine and Tyrosine Metabolism	LC/MS Neg	1141	179.035	156-39-8	979	C01179	HMDB00707	211959	317617	527511	198469	1520239	918750	442585	905586	235192	262969	208855	196326	807518	381288	572292	264472	351391	126110	141653	169646	127045	173668	701241	452020	171160	162292	266552	1481624	292425	618650	440237
885	6-phosphogluconate	Carbohydrate	Pentose Phosphate Pathway	LC/MS Neg	100000341	275.017	921-62-0;53411-70-4	91493	C00345	HMDB01316	261523	178320	608241	224798	845169	610400	301082	437017	197698	180475	284575	200309	618127	346341	513882	322103	374104	270473	145230	264942	372386	337908	641921	724934	220198	329081	504471	1031712	378749	690269	413881
1541	1-stearoyl-2-oleoyl-GPI (18:0/18:1)*	Lipid	Phospholipid Metabolism	LC/MS Polar	100009181	863.566					291849	295685	436994	289135	342597	468286	490357	583299	319188	263036	364192	428423	481393	397923	479712	330389	403321	328989	418375	514519	424047	397467	350535	276368	310431	629655	652224	433776	424027	303533	404324
1741	2-stearoyl-GPE (18:0)*	Lipid	Lysolipid	LC/MS Neg	100003901	480.31							146761		761954	701660	339196	305303	343809				143351		255604	233180	314277	100568	192357	425738	199838	315996	560545	397100	162968	627386	543460	1067365	407933	690422	401599
1890	linoleoyl-arachidonoyl-glycerol (18:2/20:4) [2]*	Lipid	Diacylglycerol	LC/MS Pos Late	100010923	658.54					117651	112164	314750	100828	632551	438840	344139	463332	232611	147388		190337	516953	337533	478923	209658	235997	193227	156926	293656	493324	220013	905200	578653		435894	519549	1327261	206594	1.03151e+06	401266
1859	1-arachidonylglycerol (20:4)	Lipid	Monoacylglycerol	LC/MS Neg	100001433	303.233	35474-99-8	5282281	C13857	HMDB11572					276023	303615	185872			134143		340925		217448									284504	333505		821052	416179	611499	368072	814434	392867
1221	azelate (nonanedioate)	Lipid	Fatty Acid, Dicarboxylate	LC/MS Neg	2029	187.098	123-99-9	2266	C08261	HMDB00784	334371	259581	372791	271303	536976	363997	199381	218498	277001	192654	289487		331306		128294	398496	268378	284372	251608	689978	575691	528739	1.01246e+06	771140		264715	273075	550387	424752	416112	388353
104	5-(galactosylhydroxy)-L-lysine	Amino Acid	Lysine Metabolism	LC/MS Pos Early	100002462	325.161	32448-36-5				246319	127395	209301	236844	497030	549297	487601	739147	308864	448710	312224	336751	495205	316045	380904	463669	265161	256019	283366	133363		231597	477884	565339	382937	249335	310612	786834	448794	502107	380988
368	argininosuccinate	Amino Acid	Urea cycle; Arginine and Proline Metabolism	LC/MS Pos Early	232	291.13	156637-58-0	16950;828	C03406	HMDB00052					577876	214501		286072			84052	99017	353608		246437	192798	302086	163371	119522				442302	362390	244208	582697	609604	1.20778e+06	196919	939711	380260
1860	2-arachidonoylglycerol (20:4)	Lipid	Monoacylglycerol	LC/MS Neg	100000584	303.233	53847-30-6	5282280	C13856	HMDB04666					235555	323779	259633																285848	288886		444655	374428	680793	208868	644400	374684
2856	uridine 5'-monophosphate (UMP)	Nucleotide	Pyrimidine Metabolism, Uracil containing	LC/MS Polar	869	323.029	3387-36-8	6030	C00105	HMDB00288	88143	131678	208880	113015	720280	226502	589151	383525	256513	328525	197147	174506	206632	111716	392865	451540	579315	332984	249930	303646	284090	635262	709620	549719	315843	342625	500896	1021798	430307	315639	371743
1701	2-palmitoyl-GPC (16:0)*	Lipid	Lysolipid	LC/MS Neg	100001562	570.341		15061532		HMDB61702		93433	191412		812471	584725	288068	394845	379248	215203	217743	174285	415310	260552	500210	217571	313117	121983	141865	288933	349151	221170	487531	492296		459032	302799	633564	394359	1007459	368827
2863	pseudouridine	Nucleotide	Pyrimidine Metabolism, Uracil containing	LC/MS Neg	821	243.062	1445-07-4	15047	C02067	HMDB00767	204422	262036	379028	265984	691743	561055	400047	578604	282558	306763	243711	250537	495793	358736	414745	423193	385249	279890	303907	69537	156522	84319	443197	304214	298773	394975	331989	724258	290754	565828	358412
15	N-acetylthreonine	Amino Acid	Glycine, Serine and Threonine Metabolism	LC/MS Neg	100001274	160.061	17093-74-2	152204			158540	150856	215073	197152	593387	457692	340615	495581	315009	294762	229833	233636	440625	333483	440142	313261	395888	264970	216512	172727	205996	339643	438864	577874	311745	476219	376503	826782	250823	642258	356882
1734	1-lignoceroyl-GPC (24:0)	Lipid	Lysolipid	LC/MS Pos Late	100002873	608.465	325171-59-3								375705	180936		78991		160559			244494				92201	127357		171296		380857	330878	555139	311176		349379	541716	717110	1086947	356546
44	N-acetylglutamine	Amino Acid	Glutamate Metabolism	LC/MS Pos Early	100001253	189.087	2490-97-3	182230	C02716	HMDB06029	202214	160161	323988	201084	460001	315096	323478	398251	213664	190802	181360	197921	383772	332680	270739	309461	371888	206438	194421	309844	286939	246146	599014	378714	311333	974248	766957	779758	277106	469108	354553
896	ribose	Carbohydrate	Pentose Metabolism	LC/MS Polar	914	195.051	50-69-1	5779	C00121	HMDB00283	238625	155672	517181	159918	911892	436581	436635	750825	272534	194340	256072	272042	536745	413042	444240	269491	353112	188649	118306	94070	172409	170193	489954	482098	188852	352711	342618	732314	271612	275897	349954
1765	1-oleoyl-GPI (18:1)*	Lipid	Lysolipid	LC/MS Neg	100001777	597.304						62189			587444	456464	187648	275436	123077				118707		287815		92408	100484		348735	301160		492616	201468		398963	447834	1094874	350517	715002	349623
1789	1-oleoyl-GPG (18:1)*	Lipid	Lysolipid	LC/MS Neg	100005716	509.288									381500	291076	106387	110066	241040				187867		94095								365235	254313	143427	297390	295545	805533	541456	1024457	342626
3019	pyridoxal	Cofactors and Vitamins	Vitamin B6 Metabolism	LC/MS Pos Early	491	168.065	65-22-5	1050	C00250	HMDB01545	278152	142213	359613	232235	417793	331971	132091	318393	291460	122977	105078	102033	719497	491956	538731	362602	615526	261851	223454	311632	386030	89454	580904	594677	304554	240179	309601	329231	182759	846699	340778
113	phenyllactate (PLA)	Amino Acid	Phenylalanine and Tyrosine Metabolism	LC/MS Neg	100000774	165.056	828-01-3	3848	C05607	HMDB00779	191757	114202	220941	127511	443947	359858	437722	410856	263557	183808	303133	279638	353582	345270	347017	237038	336171	232933	232901		200626	239838	663917	433849	346769	269071	287536	831030	446247	503258	332551
53	pyroglutamine*	Amino Acid	Glutamate Metabolism	LC/MS Pos Early	100001540	129.066	2353-44-8	134508				90478	464762	408790	627470	573043		245795	197650		177269	230147	535974	420248	474370	373419	319380		166394			250861	206721	648774			206264	175229	199149	290111	331014
888	ribose 1-phosphate	Carbohydrate	Pentose Phosphate Pathway	LC/MS Polar	219	229.012	50-99-7;58459-37-3	439236	C00620	HMDB01489		94330			712796	173412	972641	468898	344217	258066	112963	162534	73318		180519	310322	244953	149437	219090	178422	190799	240627	473388	277631	156415	691405	489944	849923	341901	132305	326933
1645	palmitoloelycholine	Lipid	Phospholipid Metabolism	LC/MS Pos Late	100009334	340.321					150931		97113		228985		102244				69072		308491	210701	104685			166904		587008	365514		524604	375980		393061	304572	569073	223645	1016357	322163
2845	2'-deoxyguanosine	Nucleotide	Purine Metabolism, Guanine containing	LC/MS Neg	348	266.089	961-07-9	187790	C00330	HMDB00085	219654	235722	514076	109710	947333	296195	160212	133322			472104	87969	653600	242210	485422	670456	560709	76874			79601		613385	574839	169655		53526	131851	111987	86917	320305
2831	7-methylguanine	Nucleotide	Purine Metabolism, Guanine containing	LC/MS Pos Early	100001456	166.072	578-76-7	11361	C02242	HMDB00897	135232	179523	482038	192941	776393	458321	260619	567135	194272	219572	163233		555757	359459	343789	129043	322787	262186		198652	199638	141920	569268	529112	132464	246544	218587	500117	179312	332290	316079
369	homoarginine	Amino Acid	Urea cycle; Arginine and Proline Metabolism	LC/MS Pos Early	100000961	189.135	156-86-5	9085	C01924	HMDB00670		27196.2	531207	623466	558219	536015	333168	334830	330089	247303	261890		368652	494209	190354	155344	117530	83888	88781.3	51422	114293	49251.6	135218	376923	299733	795844	615490	468375	272092	347917	314596
782	valylglutamine	Peptide	Dipeptide	LC/MS Pos Early	100003640	246.145	42854-54-6	5253209			145532	138472	861682	272649	783918	244093	283007	213493	108742		154302		369581	192611	259897	296992	286443	140166			341704		192036	395056				672561		240301	313964
445	gamma-glutamylthreonine	Peptide	Gamma-glutamyl Amino Acid	LC/MS Pos Early	100001314	249.108	5652-48-2			HMDB29159	48400		126692		257908	169258	237728	284413	156331	118038		147644	153432	146847	196577	133536	189116	54229	64488			230204	171011	207291	91916	438743	780020	2231034	250981	709854	303828
2942	phosphopantetheine	Cofactors and Vitamins	Pantothenate and CoA Metabolism	LC/MS Neg	100000328	357.089	NA	987	C01134	HMDB01416	221013	123885	429675	317395	557050	475558	181891	515677	264901	221469	107178	217113	399878	381985	240117	84928	237258	153387	162230	187449	304647	181103	237659	287191	212782	310709	290520	620552	274829	713918	297132
2938	flavin adenine dinucleotide (FAD)	Cofactors and Vitamins	Riboflavin Metabolism	LC/MS Neg	327	784.15	146-14-5;84366-81-4	643975	C00016	HMDB01248	152980	132717	170467	186932	444476	350568	288606	468634	283475	245543	177765	238688	340932	301767	373086	220651	277792	257215	187679	162675	196314	299857	418341	402918	245735	301181	332592	543417	304574	599306	296896
1760	1-palmitoyl-GPI (16:0)*	Lipid	Lysolipid	LC/MS Neg	100001655	571.289				HMDB61695	56344	89821	104786	129075	865531	529974	284088	399982	276595	175182	123083	102410	211471	172170	391556	155417	236150	131270	135608	369778	411931	247127	551836	405413	215175	337885	288242	766884	157352	509820	294399
440	gamma-glutamylleucine	Peptide	Gamma-glutamyl Amino Acid	LC/MS Pos Early	1268	261.144	2566-39-4	151023		HMDB11171			272787		530611	207200	243638	322886		182789			201791		241637	290483	237830	159496		130819	170061		287297	224240	255761		304220	925311	272842	359873	291079
33	N-acetylasparagine	Amino Acid	Alanine and Aspartate Metabolism	LC/MS Pos Early	100001257	175.071	4033-40-3	99715		HMDB06028	132219	120165	177847	143975	372072	264157	422631	378817	238382	207261	230244	317783	220841	281742	271729	196681	232804	196951	195578	251457	142999	259424	330758	264419	268395	612787	488070	598085	349417	349279	283899
1001	UDP-glucuronate	Carbohydrate	Nucleotide Sugar	LC/MS Neg	1097	579.027	28053-08-9;63700-19-6	17473	C00167	HMDB00935	147387	88795	209492	147888	541483	425277	246429	405768	256391	208504	181606	177777	329197	246349	415376	266836	294156	233310	157227	114102	148517	273698	338091	403515	229963	285003	335150	494073	332063	491265	280823
1903	stearoyl-docosahexaenoyl-glycerol (18:0/22:6) [2]*	Lipid	Diacylglycerol	LC/MS Pos Late	100015617	686.572					127554	137367	362079	119194	764058	375562	181170	497413	318057	125519	89006	268010	536599	499496	345757	159713	227943	187269	167161		167471		214395	466700	58312	163592		149483		577949	280263
1029	N-acetylneuraminate	Carbohydrate	Aminosugar Metabolism	LC/MS Polar	1162	308.099	131-48-6	439197	C00270	HMDB00230	111758	118491	192391	100491	416595	242523	271781	356509	227989	233755	165039	203576	323386	212108	242230	170613	251605	171076	165590	496457	513462	186674	400015	514269	164505	294563	317014	546720	245525	343350	273335
112	phenylpyruvate	Amino Acid	Phenylalanine and Tyrosine Metabolism	LC/MS Neg	241	163.04	156-06-9	997	C00166	HMDB00205		78710	224159	84971	898761	580463	153998	531823	100197	87308	57879	100780	420229	347940	422234	82186	128008	76713					323153	251795	118812	121687	150306	902511	124239	431669	272021
682	phenylalanylalanine	Peptide	Dipeptide	LC/MS Pos Early	100003589	237.123	3918-87-4	6993123;5488196			208137	117976	510119	169176	471948	166851	258175	209650	122448		102712	100731	260011	211716	200693		276442	132763		233333	557014		292088	305213		204679	324058	721368		304316	269234
3010	retinol (Vitamin A)	Cofactors and Vitamins	Vitamin A Metabolism	LC/MS Pos Late	498	269.226	68-26-8	445354	C00473	HMDB00305					154008	86013		107463					271933	130527	95702		77383			82177	126653		269724	201362	69755	444452	428253	1064509	402427	499669	265412
973	mannose	Carbohydrate	Fructose, Mannose and Galactose Metabolism	LC/MS Polar	803	225.062	3458-28-4	18950	C00159	HMDB00169	174531	85881	300253	206248	535897	296989	257256	394150	189953	135328	215284	200654	373267	216362	304892	189560	239800	158211	113563	129081	132280	161965	425469	361406	150173	302391	327705	705819	231730	355266	262379
768	tyrosylglycine	Peptide	Dipeptide	LC/MS Pos Early	100003598	239.103	673-05-5	259323					424540		680362		167720	149055					201520	196929	189185	346946	274505	150608		202262	276655		155564	380486		192368	174649	479059	74699		262062
2909	methylphosphate	Nucleotide	Purine and Pyrimidine Metabolism	LC/MS Polar	100001805	110.985	7023-27-0	13130		HMDB61711	47930	65095	122161	55115	464261	232746	359394	439426	230652	143359	183106	191640	272015	196352	337085	233641	307538	228190	161460	106362	121992	221502	391628	361813	162179	274110	360586	744801	271125	480073	258911
1712	1-linoleoyl-GPC (18:2)	Lipid	Lysolipid	LC/MS Neg	100001395	594.341		11988421	C04100	HMDB10386					667482	381219	262986	265173	211549	178267	96519	108823	293287	133574	313782	104091	168287	115143	59987	247494	122104	170208	374347	321307	152346	250463	248002	478299	115483	494582	243646
76	1-methylimidazoleacetate	Amino Acid	Histidine Metabolism	LC/MS Pos Early	100001208	141.066	2625-49-2	75810	C05828	HMDB02820			196330		173106	141468	160751						176750	70731							208537	108301	203242	520829		251054		443361		504198	242974
1023	N-acetyl-glucosamine 1-phosphate	Carbohydrate	Aminosugar Metabolism	LC/MS Polar	1212	300.049	31281-59-1	440364	C04256	HMDB01367	60773	99406	87165	87145	397231	266708	326763	328825	112301	204109	87013	145591	187246	99586	189937	103224	163901	65140	187003	282157	235025	97395	462713	518878	142075	435883	565827	607472	161051	311352	233963
1490	linoleoyl ethanolamide	Lipid	Endocannabinoid	LC/MS Neg	100006726	322.275	68171-52-8	5283446		HMDB12252			116349		456933	289338	242582	333763	84487			93464	335077	146213	226860	94876	141437		62458	207912	205972	90818	539659	284105	87932	123811	105592	652261	122471	559970	233514
307	ethylmalonate	Amino Acid	Leucine, Isoleucine and Valine Metabolism	LC/MS Polar	2054	131.035	601-75-2	11756		HMDB00622			158487	110118	375832	306122	288365	300536	164032	195996	97972	128624	194424		210378	269899	221538	115134	82490	133707	117402		317932	267024	185063	371640	371881	417367	157032	393496	228942
1776	1-linoleoyl-GPS (18:2)*	Lipid	Lysolipid	LC/MS Neg	100004606	520.268					53881		68499	46558	611794	361824	386615	320533	236066	77595		92927	276033	202305	355518	104948	195923	30752	88561			137739	185504	164972		131460	193381	587764		555964	227797
2897	2'-deoxycytidine	Nucleotide	Pyrimidine Metabolism, Cytidine containing	LC/MS Neg	100000125	226.083	951-77-9	13711	C00881	HMDB00014	56583	105688	202577		595145	198903	133826	157006	79951	99352	147516	54596	373679	224421	301447	373109	363682	133632	93011	143490	231389	84476	388033	484869	139976	147973	168792	319164	180155	270003	215602
2943	3'-dephosphocoenzyme A	Cofactors and Vitamins	Pantothenate and CoA Metabolism	LC/MS Neg	100000138	686.142	3633-59-8	444485	C00882	HMDB01373	88396	56639	166013	103580	585594	219134	196138	240391	115339	60184	103371	99011	249216	171955	233676	123805	182604	92680	56950	69025	81013	87140	322332	276769	117459	299102	392268	575433	177092	474772	200569
1786	1-palmitoyl-GPS (16:0)*	Lipid	Lysolipid	LC/MS Neg	100005805	496.268		9547100					80242		481039	276676	118246	292880	136566	87243	67825	72706	131597	77598	301426	154436	134625	71493	70239	242698	202130	123898	348513	211317	123942	122419	143234	391838	120545	302281	181024
2980	pterin	Cofactors and Vitamins	Pterin Metabolism	LC/MS Pos Early	100004216	164.057	22363-60-4	73000	C00715	HMDB00802					160932	104068	199216	140033	191636	132122		106335	244942	182900	64172	189013	246097	146309	213865		168460	92535	218976	272298			169896	299700	146273	246081	178903
565	glutaminylleucine	Peptide	Dipeptide	LC/MS Pos Early	100003160	260.161						59523	252093	61783	327388		170859							105413	112600		148494				162504			162268				383568		193736	178352
1340	3-hydroxybutyrate (BHBA)	Lipid	Ketone Bodies	LC/MS Polar	254	103.04	625-72-9	441	C01089	HMDB00357	68794	153871	146212	219651	332080	199518	135737	303308	101180						76620			191770								186644	49445	228180	278034		178070
436	gamma-glutamylglutamine	Peptide	Gamma-glutamyl Amino Acid	LC/MS Pos Early	1140	276.119	10148-81-9	150914	C05283	HMDB11738			116153		288419	182727		72642					178345	104542	94747		73030							101793		168319	124572	484274		319377	177611
257	C-glycosyltryptophan	Amino Acid	Tryptophan Metabolism	LC/MS Neg	100006379	365.135	180509-18-6	10981970			91521	74966	112927	78634	254209	208574	191898	283945	196033	161611	140957	154469	273294	198243	257676	165222	213769	141666	128121	67284	72718	147239	231780	281534	183033	104539	120942	286488	184114	312438	177328
1487	N-stearoyltaurine	Lipid	Endocannabinoid	LC/MS Neg	100003240	390.268	63155-80-6	168274				89194	116155	98569	447257	291151	206413	272486	147269	105884	70889	104414	197449	138788	259262	159794	144725	129114	125840	112806	127195	91295	333914	205880	80941	150492	128769	365154	161792	263696	176779
286	methylsuccinate	Amino Acid	Leucine, Isoleucine and Valine Metabolism	LC/MS Polar	2051	131.035	498-21-5	10349		HMDB01844	105938	104645	320138	311203	226672	141809	171762	204655	143592	137273	130370	117635		233043	134815	216291	174836		130715	101580	92849	114462	182266	228874	151359	248788	232133	236612	173242	167316	176245
346	S-methylcysteine	Amino Acid	Methionine, Cysteine, SAM and Taurine Metabolism	LC/MS Pos Early	100002749	119.016	1187-84-4	24417		HMDB02108			109094	109161	222839				163907	106997	123259		242592	139016	169975								86676			217384	169307			424716	175763
2879	N-acetyl-beta-alanine	Nucleotide	Pyrimidine Metabolism, Uracil containing	LC/MS Neg	100002102	130.051	3025-95-4	76406	C01073			123961	104817	172158	201031	206077	139394	234161	146141	97600	68075	127535	175691	113960	190143	136777	130604	104100	88414	124446	79999	149062	149878	198640	148588	294813	242397	532331	165285	445673	175578
2945	coenzyme A	Cofactors and Vitamins	Pantothenate and CoA Metabolism	LC/MS Neg	270	382.55	85-61-0;18439-24-2	317	C00010	HMDB01423	74100	68732	92990	99949	293029	229827	166487	151151	113319	56429	74326	90873	178576	123121	145933	85636	132196	97154	90944	192956	156279	141754	224120	227984	157872	255373	308756	465475	246883	484343	174219
1488	N-palmitoyltaurine	Lipid	Endocannabinoid	LC/MS Neg	100003239	362.237	83982-06-3				67977	58165	96556	69565	469911	208421	182804	249557	149054	91959	92943	121473	219813	139193	269329	156953	210308	153842	136499	120563	158303	104915	375914	206569	105471	138776	83045	316465	112364	293459	172006
1312	octanoylcarnitine	Lipid	Fatty Acid Metabolism(Acyl Carnitine)	LC/MS Pos Late	100001247	288.217	3671-77-0	123701	C02838	HMDB00791		178092	105937		163701	98813	332358	116419	230788	96790			232719		178603	211405	155819	158607	89819				216045		111443						167335
332	N-acetylmethionine sulfoxide	Amino Acid	Methionine, Cysteine, SAM and Taurine Metabolism	LC/MS Pos Early	100005463	208.064		193368			177916	74397	294462	111822	443765	141946				45378	95132		189852		216117	90116	203162				96656					203537	46831	166629		202208	164702
2769	AICA ribonucleotide	Nucleotide	Purine Metabolism, (Hypo)Xanthine/Inosine containing	LC/MS Pos Early	216	339.07	3031-94-5	65110	C04677	HMDB01517	83922	76794	161560	110591	244000	157693	306498	535753	268914	177395			354460	106005	173634	155304	113169	77623	94236			48017	187291	170915	151239	117080	60324	139146	69669	111659	163573
2934	N1-Methyl-2-pyridone-5-carboxamide	Cofactors and Vitamins	Nicotinate and Nicotinamide Metabolism	LC/MS Pos Early	100001468	153.066	701-44-0	69698	C05842	HMDB04193	110662	163571	129989	172936	230183	95032	234491	186209	82453	53894		51824	191659		99721	174321			77446				188872	137001	144015	218179	150567	305059	212203	196205	156804
330	methionine sulfone	Amino Acid	Methionine, Cysteine, SAM and Taurine Metabolism	LC/MS Pos Early	100004635	182.048	820-10-0	69961				73714	334790	412106	104476		112591		201724	114927	70612	83827	146808	176423	122621		129717		87960									66294		180511	151194
1784	1-palmitoyl-GPG (16:0)*	Lipid	Lysolipid	LC/MS Neg	100005717	483.273		3300276					98108	45207	386468	234144	87007	121734	88092	46435	34926		105579	101792	186643	61979	66853	53509		255567	299719	55307	289430	196090	65535	153842	124290	302688	108741	234524	146316
2917	nicotinamide ribonucleotide (NMN)	Cofactors and Vitamins	Nicotinate and Nicotinamide Metabolism	LC/MS Pos Early	1312	335.064	1094-61-7	14180	C00455	HMDB00229	39001	80687		69963	197805	181202	196085	276514	70183	77892	99246	111696	133779	104172	141842	67377		53242	104671	147498	64699	137215	249712	209250	114725	70814	151653	393810	185239	331931	145068
2820	N6-succinyladenosine	Nucleotide	Purine Metabolism, Adenine containing	LC/MS Neg	100001664	382.1	4542-23-8			HMDB00912	43814	44745	75944	73275	278264	158570	134031	255557	113113	112936	85534	89290	188568	125949	148722	117210		81858	87414	103855	126345	60067	169652	174321	91816	222489	225880	322494	95017	295909	141470
70	imidazole lactate	Amino Acid	Histidine Metabolism	LC/MS Pos Early	100000263	157.061	14403-45-3	440129	C05568	HMDB02320						141776		88244					241098	114625	175927	146069	120257	69450					155320	227971	52720						139405
919	arabitol/xylitol	Carbohydrate	Pentose Metabolism	LC/MS Polar	100006430	151.061						61432	123340	121070	160289	158702	167332	191518	115047	80271	79427	87687	159508	91960	117496	120741	118402	72555	84167	90411	66514	78412	198797	175699	97654	242769	196059	341915	150110	224000	137010
90	glutarate (pentanedioate)	Amino Acid	Lysine Metabolism	LC/MS Polar	339	131.035	110-94-1	743	C00489	HMDB00661		64521	154197	105285	182852	110635	128528	89024	87980	97164	153761	125032		188975	159540	158318	87872		94697	105582	85231	110299	238638	233661	110133	144801	106953	221728	163102	126796	134641
1572	1-palmitoyl-2-linoleoyl-GPG (16:0/18:2)	Lipid	Phospholipid Metabolism	LC/MS Polar	1543	745.503					33194		114197		239280	186957	145378	199495	51190	80258	80301	88792	211029	161417	139274	84729	81259	101333	63048	92162	93407	108550	203088	222501	76789	119564	124959	321601	92029	228825	133736
1767	1-linoleoyl-GPI (18:2)*	Lipid	Lysolipid	LC/MS Neg	100001778	595.289									308474	159521	130258	29445	57055				74151		138503					151355	83021	70263	113634	50632			103651	368196	47904	235308	132586
1486	N-oleoyltaurine	Lipid	Endocannabinoid	LC/MS Neg	100003119	388.253	52514-04-2	6437033							123898		58824						110229	48582			52478		88474	74183	91319		152827	59136		120241	97694	261449	114267	498094	130113
2900	thymidine 5'-monophosphate	Nucleotide	Pyrimidine Metabolism, Thymine containing	LC/MS Pos Early	1248	323.064	33430-62-5	9700	C00364	HMDB01227	81727		200990							93628	91818	57177	142957		168334	183947	148070		65977	130920		161995	35030		98251	112694	144189	96867	78581		116286
2875	2'-deoxyuridine	Nucleotide	Pyrimidine Metabolism, Uracil containing	LC/MS Neg	536	227.067	951-78-0	13712	C00526	HMDB00012	63962	42490	112117	84212	256584	125400	115518	185903	121943	89991	56751	38836	107280	73412	145205	113230	161355	96947	74076		38061	43068	91500	110696	114916	207528	125362	162820	181559	219804	115880
983	galactitol (dulcitol)	Carbohydrate	Fructose, Mannose and Galactose Metabolism	LC/MS Polar	1003	181.072	608-66-2	11850	C01697	HMDB00107		29871.7	74996.7	162891	137910	81824		117359	101798	68958	84074	67822		127707		155306	174321	70023		104609	65281.3	95168	145954	157662	105951	268577	125417	124452	113505	120386	115273
1500	inositol 1-phosphate (I1P)	Lipid	Inositol Metabolism	LC/MS Polar	370	259.022	573-35-3;106032-59-1	440194	C04006	HMDB00213					204576	161571	96872	202745	132392	59651	63886	70667	110234	128442	171189		72854				12809		129822	105095		77264		133447	67797	130155	112183
219	indolelactate	Amino Acid	Tryptophan Metabolism	LC/MS Neg	100000463	204.067	832-97-3	92904	C02043	HMDB00671	30608		103222		224288	98121	78491	139802	44840	39413	64251	45879	124881	95973	97337	30088	66947	74315				93393	211185	141147			37254	389901	138183	205811	111971
1022	N-acetylglucosamine 6-phosphate	Carbohydrate	Aminosugar Metabolism	LC/MS Polar	1213	300.049	102029-88-9	439219	C00357	HMDB02817			46396			135743					45158	42664	197383	111121	112113		62425						91229	176883	65693			207868	52962	194633	110162
996	UDP-glucose	Carbohydrate	Nucleotide Sugar	LC/MS Polar	1096	565.048	117756-22-6	8629	C00029	HMDB00286					101710		149702	109729	52085	103460	38767				152753	144021	119361						292695	115638	60682	95064.7	83342	98446.6	86284	45311	108768
984	galactose 1-phosphate	Carbohydrate	Fructose, Mannose and Galactose Metabolism	LC/MS Polar	100000300	259.022	19046-60-7	123912	C00446	HMDB00645			103747		241579	129540	49052	159522		33428			110977	53969		40789	60043					31326	115802	137917	36612	95115	89427	285292	88676	57283	101058
2905	thymine	Nucleotide	Pyrimidine Metabolism, Thymine containing	LC/MS Neg	882	125.036	65-71-4	1135	C00178	HMDB00262					158656	142598		85235					43982	53425	63646								46676	83620		76131	60443	222621	87398	187676	100931
1724	1-arachidonoyl-GPC (20:4n6)*	Lipid	Lysolipid	LC/MS Neg	100001551	618.341			C05208	HMDB10395					142985	66704									64008									57554		78134	80475	184509		95289	96207.3
2793	adenosine 3',5'-diphosphate	Nucleotide	Purine Metabolism, Adenine containing	LC/MS Neg	1214	426.022	75431-54-8	159296	C00054	HMDB00061	43723	22105	61670	74340	150451	106392	34815	82922	68856	75513	39506	47288	100362	100734	93689	46560	74043	65253	45040	191574	200144	99089	116368	163656	77763	69843	72664	171216	89859	160837	91542.5
2794	adenylosuccinate	Nucleotide	Purine Metabolism, Adenine containing	LC/MS Neg	1303	230.53	19046-78-7	195	C03794	HMDB00536							21045																64779	54981			57605	255642			90810.4
1003	guanosine 5'-diphospho-fucose	Carbohydrate	Nucleotide Sugar	LC/MS Neg	335	588.075	15839-70-0					22032	34063	43012	181801	112933	100407	91486	91092	61639	48875	53647	84572	37408	65982	54428	62116	64031		37679	38152	55008	118663	127595	61077	131966	172944	204884	54482	145191	84184.5
853	phenylacetylglycine	Peptide	Acetylated Peptides	LC/MS Neg	100001275	192.067	500-98-1	68144	C05598	HMDB00821			126901	152572	81338	41607	40792		46326		57564	54424	95899	87069	62900	115992	73221	83526	68763					65674	44011		33702	105875		54395	74627.6
82	N6-acetyllysine	Amino Acid	Lysine Metabolism	LC/MS Neg	100001734	187.109	692-04-6	92832	C02727	HMDB00206	27271	23106	85085		185375	75319	92446	88032	35951	47681	47850	38374	120900	59391	77098	84592	97011	41641	24428		16120		75091	100737	35768	62252	81847	188120	77657	119812	74405.7
1000	UDP-galactose	Carbohydrate	Nucleotide Sugar	LC/MS Polar	100000298	565.048	2956-16-3;91183-98-1;137868-52-1	18068	C00052	HMDB00302					115288		126752	107215		93210					35072	24185.1	7080.9						139451			36277.3		32029.9			71656.1
2919	nicotinamide adenine dinucleotide (NAD+)	Cofactors and Vitamins	Nicotinate and Nicotinamide Metabolism	LC/MS Neg	1310	662.102	53-84-9	5893	C00003	HMDB00902					108329	120671		88607	44005		26613	20207	50320	61278	108512	34636	17083		25838	36890	43673	56847	65431	58532	40492	38636	72838	177188	60270	173001	66517.3
137	phenol sulfate	Amino Acid	Phenylalanine and Tyrosine Metabolism	LC/MS Neg	100001510	172.991	937-34-8	74426	C02180	HMDB60015		15628	87445	60350	77678	39052	27105	34477	34123	42223	109375	77675	72407	102889	136959	87764	100744	135963	118965	31983	61919		24781		30731	26088		68958	42798	55706	65530.2
897	ribitol	Carbohydrate	Pentose Metabolism	LC/MS Polar	100000406	151.061	488-81-3	6912	C00474	HMDB00508			68563	46052	103198	86957	53836	97194	60235	51132		43782	81260	56359	66661	36680	32479	30422	29954	33264	35166		87273	105045	24902	100521	72176	136805	43949	106712	65022.2
878	pyruvate	Carbohydrate	Glycolysis, Gluconeogenesis, and Pyruvate Metabolism	LC/MS Polar	823	175.025	127-17-3	1060	C00022	HMDB00243	27159		65609	32041	112877	59456	71093	104740	50221	52357	53271	52680	83190	62348	63263	84911	84854	45106	49467		28473		30292	47750	22800	99000	91911	94098	39679	75741	62384.7
395	creatine phosphate	Amino Acid	Creatine Metabolism	LC/MS Polar	100000112	210.029	922-32-7	587	C02305	HMDB01511					78764	34528														28433	24125	64326	31211	116801		60655					54855.4
2883	cytidine diphosphate	Nucleotide	Pyrimidine Metabolism, Cytidine containing	LC/MS Neg	280	402.011	34393-59-4	6132	C00112	HMDB01546	46639	30576	53530	23871	79703	60512	32908	81964	59791	57083	23562	27861	54592	37737	46581		45665	54333	45372	80310	110802	47822	53639	71001			45996	76074		47101	53654.8
109	N-acetylphenylalanine	Amino Acid	Phenylalanine and Tyrosine Metabolism	LC/MS Neg	100001256	206.082	2018-61-3	74839	C03519	HMDB00512			25462		49344	44579	50837	47287		27734		37803	58950	39034	31926		38337	30420					57276	43799		64390	57068	90437		48774	46858.7
328	N-formylmethionine	Amino Acid	Methionine, Cysteine, SAM and Taurine Metabolism	LC/MS Neg	194	176.039	4289-98-9	439750	C03145	HMDB01015			16479		69314	38701	58424	78123	30100	16254	13629	16828	59715	33302	39706	39591	48200	24819	22924				29309	35156		46577	34704	52964		37506	38287.5
2814	2'-deoxyadenosine 5'-monophosphate	Nucleotide	Purine Metabolism, Adenine containing	LC/MS Neg	100000485	330.061	653-63-4	12599	C00360	HMDB00905		14693	77604	23603	68463	25131	19909	39519	48628	27029	14923	16686	39134	27143	23391	32077	39664	42338		37739	31943	35738	35663	48114			29043	51871		34934	35399.2
				Mean
