# Supplementary material for: Understanding metabolic changes in aging bone marrow
Source: Exp Hematol Oncol. 2018 May 23;7:13. doi: 10.1186/s40164-018-0105-x (PMC5966925; doi:10.1186/s40164-018-0105-x)
Supplement: Supplementary file 2 — Additional file 2: Table S2. One-way ANOVA of metabolite expression, followed by post hoc Tukey tests across treatment groups. [file 40164_2018_105_MOESM2_ESM.xlsx]

## Sheet: Lipids
				Mean Expression			Tukey's Test				Expression Ratio		Expression Direction		chem/young	old/young
BIOCHEMICAL	SUB PATHWAY	USCID	COMP ID	young	chemo	old	young	chemo	old	pvalue	chemo/young	old/young	chemo	old	Max	Max
1-(1-enyl-oleoyl)-2-linoleoyl-GPE (P-18:1/18:2)*	Lysoplasmalogen	171	54999	0.80513	0.895956	1.19667	a	a	b	0.003	1.11281	1.48631		up	1.51327	8.12895
1-(1-enyl-oleoyl)-2-oleoyl-GPE (P-18:1/18:1)*	Lysoplasmalogen	172	54691	0.73194	0.835556	1.44012	a	a	b	0	1.14156	1.96754		up	Min	Min
1-(1-enyl-oleoyl)-GPE (P-18:1)*	Lysoplasmalogen	173	44621	0.53418	0.705211	2.1199	a	a	b	0	1.32018	3.96851		up	0.384812	0.453593
1-(1-enyl-palmitoyl)-2-arachidonoyl-GPC (P-16:0/20:4)*	Plasmalogen	174	52689	0.91451	1.12626	1.04418	a	b	a,b	0.023	1.23154	1.14179	up		Max
1-(1-enyl-palmitoyl)-2-arachidonoyl-GPE (P-16:0/20:4)*	Plasmalogen	175	52673	1.03264	1.10598	0.928636	a,b	a	b	0.011	1.07102	0.899284			14-HDoHE/17-HDoHE	1-oleoyl-GPS (18:1)
1-(1-enyl-palmitoyl)-2-linoleoyl-GPE (P-16:0/18:2)*	Plasmalogen	176	52677	1.06227	1.04462	0.768027	a	a	b	0.002	0.983387	0.723006		down	Min	Min
1-(1-enyl-palmitoyl)-2-oleoyl-GPE (P-16:0/18:1)*	Plasmalogen	177	52477	0.97277	0.969489	1.21478				0.046	0.996627	1.24879			3-hydroxybutyrate (BHBA)	3-hydroxybutyrate (BHBA)
1-(1-enyl-palmitoyl)-2-palmitoyl-GPC (P-16:0/16:0)*	Plasmalogen	178	52716	0.9653	1.05648	0.761773	a,b	a	b	0.02	1.09446	0.789156
1-(1-enyl-palmitoyl)-GPE (P-16:0)*	Lysoplasmalogen	179	39270	0.90603	0.960256	1.23967	a	a,b	b	0.031	1.05985	1.36825		up
1-(1-enyl-stearoyl)-GPE (P-18:0)*	Lysoplasmalogen	183	39271	0.91047	0.877078	1.20102	a	a	b	0.002	0.963324	1.31912		up
1,2-dioleoyl-GPE (18:1/18:1)	Phospholipid Metabolism	186	52609	0.73449	0.786778	2.08513	a	a	b	0	1.07119	2.83888		up
1,2-dipalmitoyl-GPC (16:0/16:0)	Phospholipid Metabolism	187	19130	0.94782	1.18216	0.872682	a	b	a	0	1.24724	0.920725	up
14-HDoHE/17-HDoHE	Fatty Acid, Monohydroxy	193	53034	1.11504	1.68736	0.750473	a	b	a,b	0.001	1.51327	0.673046	up
1-arachidonoyl-GPI (20:4)*	Lysolipid	197	34214	1.01616	0.971156	1.64409	a	a	b	0.009	0.955711	1.61794		up
1-lignoceroyl-GPC (24:0)	Lysolipid	199	49617	0.38273	0.338122	1.30879	a	a	b	0	0.883448	3.41962		up
1-linoleoyl-2-arachidonoyl-GPC (18:2/20:4n6)*	Phospholipid Metabolism	200	52710	0.8541	0.977756	1.1562	a	a	b	0	1.14478	1.35371		up
1-linoleoyl-2-arachidonoyl-GPE (18:2/20:4)*	Phospholipid Metabolism	201	53189	0.87284	1.07224	1.13194	a	b	b	0.003	1.22845	1.29684	up	up
1-linoleoylglycerol (18:2)	Monoacylglycerol	203	27447	0.8779	1.00917	1.50221	a	a	b	0.003	1.14952	1.71114		up
1-oleoyl-2-linoleoyl-GPC (18:1/18:2)*	Phospholipid Metabolism	208	52453	0.91469	0.971222	1.28843	a	a	b	0	1.0618	1.40859		up
1-oleoyl-2-linoleoyl-GPE (18:1/18:2)*	Phospholipid Metabolism	209	52687	0.88404	0.892611	1.2493	a	a	b	0	1.0097	1.41317		up
1-oleoyl-GPC (18:1)	Lysolipid	210	48258	0.69618	0.640489	1.66733	a	a	b	0	0.920005	2.39497		up
1-oleoyl-GPE (18:1)	Lysolipid	211	35628	0.69266	0.658767	2.00499	a	a	b	0	0.951068	2.89462		up
1-oleoyl-GPG (18:1)*	Lysolipid	212	45968	0.55568	0.3613	1.10394	a,b	a	b	0.007	0.650194	1.98664
1-oleoyl-GPI (18:1)*	Lysolipid	213	36602	0.52295	0.333411	1.00425	a	a	b	0.001	0.637558	1.92035		up
1-oleoyl-GPS (18:1)	Lysolipid	214	19260	0.4113	0.405022	3.34344	a	a	b	0	0.984737	8.12895		up
1-palmitoyl-2-arachidonoyl-GPC (16:0/20:4n6)	Phospholipid Metabolism	215	52462	0.9608	1.18043	1.00866	a	b	a	0.001	1.22859	1.04982	up
1-palmitoyl-2-arachidonoyl-GPI (16:0/20:4)*	Phospholipid Metabolism	217	52467	0.90296	1.03797	1.11234	a	a,b	b	0.008	1.14952	1.23188		up
1-palmitoyl-2-linoleoyl-GPS (16:0/18:2)	Phospholipid Metabolism	223	52618	1.09485	1.10747	0.8781	a	a	b	0.002	1.01152	0.802028		down
1-palmitoyl-2-oleoyl-GPC (16:0/18:1)	Phospholipid Metabolism	224	52461	0.84277	0.939144	1.2143	a	a	b	0	1.11435	1.44084		up
1-palmitoyl-2-oleoyl-GPE (16:0/18:1)	Phospholipid Metabolism	225	19263	0.84819	0.915344	1.45472	a	a	b	0	1.07917	1.71509		up
1-palmitoyl-2-oleoyl-GPI (16:0/18:1)*	Phospholipid Metabolism	227	52669	1.02826	1.16583	0.825036	a,b	a	b	0.02	1.13379	0.802362
1-palmitoyl-2-oleoyl-GPS (16:0/18:1)	Phospholipid Metabolism	228	19261	0.78509	0.916289	1.29621	a	a	b	0	1.16711	1.65103		up
1-palmitoyl-2-palmitoleoyl-GPC (16:0/16:1)*	Phospholipid Metabolism	229	52470	0.92457	1.04532	1.17779	a	a,b	b	0.024	1.1306	1.27388		up
1-palmitoyl-2-stearoyl-GPC (16:0/18:0)	Phospholipid Metabolism	230	52616	0.93456	1.09118	0.983418	a	b	a,b	0.052	1.16758	1.05228	up
1-palmitoyl-GPC (16:0)	Lysolipid	232	33955	0.93368	0.977456	1.23885	a	a	b	0.004	1.04688	1.32685		up
1-palmitoyl-GPE (16:0)	Lysolipid	233	35631	0.95605	0.8905	1.22955	a,b	a	b	0.035	0.931437	1.28608
1-palmitoyl-GPG (16:0)*	Lysolipid	234	45970	0.94939	0.6966	1.57595	a,b	a	b	0.029	0.733734	1.65997
1-palmitoyl-GPI (16:0)	Lysolipid	235	35305	1.02297	0.735533	1.28902	a,b	a	b	0.022	0.719018	1.26007
1-stearoyl-2-arachidonoyl-GPC (18:0/20:4)	Phospholipid Metabolism	237	42450	0.8754	1.09553	1.09792	a	b	b	0.004	1.25147	1.25419	up	up
1-stearoyl-2-arachidonoyl-GPE (18:0/20:4)	Phospholipid Metabolism	238	52447	0.90467	1.04013	1.16471	a	b	b	0	1.14974	1.28744	up	up
1-stearoyl-2-arachidonoyl-GPI (18:0/20:4)	Phospholipid Metabolism	239	52449	0.91655	1.04863	0.996982	a	b	a,b	0.007	1.14411	1.08775	up
1-stearoyl-2-arachidonoyl-GPS (18:0/20:4)	Phosphatidylserine (PS)	240	52235	0.8881	1.01673	1.09706	a	b	b	0.001	1.14484	1.23529	up	up
1-stearoyl-2-oleoyl-GPC (18:0/18:1)	Phospholipid Metabolism	242	52438	0.915	0.947422	1.44016	a	a	b	0.008	1.03543	1.57395		up
1-stearoyl-2-oleoyl-GPE (18:0/18:1)	Phospholipid Metabolism	243	42448	0.85826	0.900533	1.56765	a	a	b	0	1.04925	1.82655		up
1-stearoyl-2-oleoyl-GPG (18:0/18:1)	Phospholipid Metabolism	244	52623	1.07465	1.12631	0.866918	a	a	b	0.001	1.04807	0.806698		down
1-stearoyl-2-oleoyl-GPS (18:0/18:1)	Phosphatidylserine (PS)	246	19265	0.8688	0.903456	1.50275	a	a	b	0	1.03989	1.72968		up
1-stearoyl-GPC (18:0)	Lysolipid	247	33961	0.8909	0.926778	1.33659	a	a	b	0.001	1.04027	1.50027		up
1-stearoyl-GPE (18:0)	Lysolipid	248	42398	0.91931	0.924644	1.35485	a	a	b	0	1.0058	1.47377		up
1-stearoyl-GPS (18:0)*	Lysolipid	250	45966	0.80181	0.715367	1.45064	a	a	b	0	0.89219	1.8092		up
2-arachidonoylglycerol (20:4)	Monoacylglycerol	251	19266	0.65888	0.5617	0.966164	a,b	a	b	0.012	0.852507	1.46637
2-linoleoylglycerol (18:2)	Monoacylglycerol	255	32506	0.78933	0.988422	1.54473	a	a	b	0.001	1.25223	1.95701		up
2-stearoyl-GPE (18:0)*	Lysolipid	258	41220	0.70441	0.493644	1.14304	a	a	b	0.002	0.700791	1.62269		up
3-hydroxybutyrate (BHBA)	Ketone Bodies	260	542	1.15488	0.444411	0.523845	a	b	b	0.009	0.384812	0.453593	down	down
3-hydroxybutyrylcarnitine (2)	Fatty Acid Metabolism(Acyl Carnitine)	262	52984	0.76765	1.10531	1.17409				0.046	1.43986	1.52946
3-sulfo-nervonoyl-galactosylceramide (d18:1/24:1)	Sphingolipid Metabolism	263	52621	0.85352	0.830956	1.28193	a	a	b	0.037	0.973563	1.50193		up
6-keto prostaglandin F1alpha	Eicosanoid	264	20476	1.23669	0.872011	0.697282	a	a,b	b	0.023	0.705117	0.563829		down
acetylcarnitine (C2)	Fatty Acid Metabolism(Acyl Carnitine)	265	32198	0.93826	1.12574	0.896	a,b	a	b	0.045	1.19982	0.954959
adrenate (22:4n6)	Polyunsaturated Fatty Acid (n3 and n6)	266	32980	0.80178	0.753189	1.86842	a	a	b	0	0.939396	2.33034		up
arachidonate (20:4n6)	Polyunsaturated Fatty Acid (n3 and n6)	268	1110	0.76731	0.679878	1.80942	a	a	b	0	0.886054	2.35813		up
butyrylcarnitine (C4)	Fatty Acid Metabolism (also BCAA Metabolism)	273	32412	1.10662	1.18943	0.811382	a	a	b	0.007	1.07483	0.733207		down
carnitine	Carnitine Metabolism	274	15500	1.15659	1.11704	0.928573	a	a	b	0.002	0.965808	0.802854		down
cholesterol	Sterol	277	63	0.95662	0.937778	1.29091	a	a	b	0.019	0.980303	1.34945		up
choline	Phospholipid Metabolism	278	15506	1.1527	0.9108	1.02637	a	b	a,b	0.052	0.790145	0.890408	down
dihomo-linoleate (20:2n6)	Polyunsaturated Fatty Acid (n3 and n6)	280	17805	0.91102	0.848911	1.30998	a	a	b	0	0.931825	1.43793		up
dihomo-linolenate (20:3n3 or n6)	Polyunsaturated Fatty Acid (n3 and n6)	281	35718	1.06652	0.932211	1.57575	a,b	a	b	0.019	0.874068	1.47747
docosadienoate (22:2n6)	Polyunsaturated Fatty Acid (n3 and n6)	282	32415	0.9695	0.908178	1.13385	a,b	a	b	0.011	0.936749	1.16953
docosapentaenoate (n6 DPA; 22:5n6)	Polyunsaturated Fatty Acid (n3 and n6)	285	37478	0.8279	0.908289	3.37861	a	a	b	0	1.0971	4.08094		up
eicosenoate (20:1)	Long Chain Fatty Acid	287	33587	0.98823	0.939756	1.43796	a	a	b	0.003	0.950948	1.45509		up
glycerol	Glycerolipid Metabolism	289	15122	1.27632	0.881478	0.803382	a	a,b	b	0.02	0.69064	0.629452		down
glycerophosphoethanolamine	Phospholipid Metabolism	291	37455	0.99513	0.897022	1.33315	a	a	b	0	0.901412	1.33967		up
glycerophosphoinositol*	Phospholipid Metabolism	293	52307	0.96951	0.901389	1.14827	a,b	a	b	0.034	0.929737	1.18438
glycerophosphorylcholine (GPC)	Phospholipid Metabolism	294	15990	1.08022	0.889211	1.44508	a	a	b	0.002	0.823176	1.33777		up
glycosyl-N-palmitoyl-sphingosine (d18:1/16:0)	Sphingolipid Metabolism	296	53013	0.97762	1.01413	1.2044	a	a	b	0.024	1.03735	1.23197		up
glycosyl-N-stearoyl-sphingosine (d18:1/18:0)	Sphingolipid Metabolism	297	52234	0.90029	0.793844	1.48328	a	a	b	0.005	0.881765	1.64756		up
hexanoylcarnitine (C6)	Fatty Acid Metabolism(Acyl Carnitine)	298	32328	1.27714	1.095	0.797709	a	a,b	b	0.019	0.857384	0.624606		down
linoleate (18:2n6)	Polyunsaturated Fatty Acid (n3 and n6)	301	1105	0.86823	0.807678	1.37873	a	a	b	0.002	0.930258	1.58797		up
linoleoyl-arachidonoyl-glycerol (18:2/20:4) [2]*	Diacylglycerol	304	54956	0.86002	0.833467	1.34111	a	a	b	0.006	0.969125	1.55939		up
N-oleoyltaurine	Endocannabinoid	315	39732	0.4007	0.513678	1.00035	a	a,b	b	0.01	1.28195	2.49649		up
nonadecanoate (19:0)	Long Chain Fatty Acid	316	1356	1.10339	1.09401	0.875045				0.039	0.9915	0.793052
N-palmitoyl-sphinganine (d18:0/16:0)	Sphingolipid Metabolism	317	52604	1.34084	0.946367	0.975545	a	b	a,b	0.023	0.705801	0.727563		down
N-stearoyl-sphingosine (d18:1/18:0)*	Sphingolipid Metabolism	320	54979	1.22177	1.19621	0.788536	a	a	b	0	0.97908	0.645405		down
oleate/vaccenate (18:1)	Long Chain Fatty Acid	323	52285	0.94491	0.933844	1.95795	a	a	b	0	0.988289	2.07211		up
oleoyl ethanolamide	Endocannabinoid	324	38102	0.93436	0.955833	1.23762				0.052	1.02298	1.32456
oleoylcholine	Fatty Acid Metabolism (Acyl Choline)	327	53260	0.56087	0.819533	2.08163	a	a	b	0	1.46118	3.71143		up
oleoyl-linoleoyl-glycerol (18:1/18:2) [2]	Diacylglycerol	328	46799	0.92567	0.956467	1.4853	a	a	b	0.007	1.03327	1.60457		up
palmitoloelycholine	Fatty Acid Metabolism (Acyl Choline)	332	53257	0.46437	0.538233	1.42689	a	a	b	0.001	1.15906	3.07275		up
palmitoylcholine	Fatty Acid Metabolism (Acyl Choline)	338	52944	0.80753	1.07163	1.40847	a	a,b	b	0.039	1.32705	1.74417		up
phosphoethanolamine	Phospholipid Metabolism	341	1600	0.92124	1.08852	1.05584	a	b	a,b	0.047	1.18158	1.1461		up
sphinganine	Sphingolipid Metabolism	345	17769	0.8808	0.980378	1.54542	a	a	b	0.001	1.11305	1.75456		up
sphingomyelin (d18:1/14:0, d16:1/16:0)*	Sphingolipid Metabolism	347	42463	0.58127	0.634433	1.12403	a	a	b	0	1.09146	1.93374		up
sphingomyelin (d18:1/15:0, d16:1/17:0)*	Sphingolipid Metabolism	348	52433	0.87524	1.15873	1.01876	a	b	a,b	0.035	1.3239	1.16398	up
sphingomyelin (d18:1/18:1, d18:2/18:0)	Sphingolipid Metabolism	350	37529	0.77578	0.917078	1.45931	a	a	b	0	1.18214	1.88109		up
sphingomyelin (d18:1/20:0, d16:1/22:0)*	Sphingolipid Metabolism	351	48490	0.81426	0.953456	1.18715	a	a	b	0	1.17095	1.45796		up
sphingomyelin (d18:1/20:1, d18:2/20:0)*	Sphingolipid Metabolism	352	48491	0.71898	0.961111	1.27717	a	b	c	0	1.33677	1.77637		up
sphingomyelin (d18:1/21:0, d17:1/22:0, d16:1/23:0)*	Sphingolipid Metabolism	353	52495	0.89168	1.18279	0.906064	a	b	a	0.011	1.32647	1.01613	up
sphingomyelin (d18:1/24:1, d18:2/24:0)*	Sphingolipid Metabolism	355	47153	0.89837	1.04878	1.08325	a	a,b	b	0.029	1.16742	1.20579		up
sphingomyelin (d18:2/16:0, d18:1/16:1)*	Sphingolipid Metabolism	356	42459	0.82487	1.0966	1.15898	a	b	b	0	1.32942	1.40505	up	up
stearoylcarnitine (C18)	Fatty Acid Metabolism(Acyl Carnitine)	361	34409	0.97093	1.1095	0.743791	a,b	a	b	0.022	1.14272	0.76606
stearoyl-docosahexaenoyl-glycerol (18:0/22:6) [2]*	Diacylglycerol	362	57368	1.26988	1.21153	0.619809	a	a	b	0.004	0.954053	0.488085		down
tricosanoyl sphingomyelin (d18:1/23:0)*	Sphingolipid Metabolism	363	52436	0.97444	1.15544	0.797245	a	a	b	0.001	1.18575	0.818158		down
trimethylamine N-oxide	Phospholipid Metabolism	364	40406	0.8023	1.18378	0.680345	a,b	a	b	0.023	1.47548	0.847994

## Sheet: Amino Acids
				Mean Expression			Tukey's Test				Expression Ratio		Expression Direction		chem/young	old/young
BIOCHEMICAL	SUB PATHWAY	USCID	COMP ID	young	chemo	old	young	chemo	old	pvalue	chemo/young	old/young	chemo	old	Max	Max
1-methylhistamine	Histidine Metabolism	2	43831	0.93797	0.730911	1.4581	a	a	b	0	0.779248	1.55453		up	2.53526	9.40862
1-methylimidazoleacetate	Histidine Metabolism	4	32350	0.49585	0.372456	0.869136	a,b	a	b	0.009	0.751146	1.75282			Min	Min
2-aminoadipate	Lysine Metabolism	5	6146	1.06212	1.17438	0.578864	a	a	b	0.002	1.10569	0.545008		down	0.468803	0.197891
2-methylbutyrylcarnitine (C5)	Leucine, Isoleucine and Valine Metabolism	6	45095	1.0827	1.37889	0.460255	a	a	b	0	1.27357	0.425099		down	Max	Max
4-guanidinobutanoate	Guanidino and Acetamido Metabolism	10	15681	1.196	1.19629	0.649118				0.035	1.00024	0.542741			phenol sulfate	ophthalmate
4-hydroxyglutamate	Glutamate Metabolism	11	40499	1.23146	0.820589	1.05227	a	b	a,b	0.018	0.666354	0.854492	down		Min	Min
4-hydroxyphenylpyruvate	Phenylalanine and Tyrosine Metabolism	12	1669	1.56261	0.982344	0.899045	a	b	b	0.009	0.628656	0.575349	down	down	N-acetyl-aspartyl-glutamate (NAAG)	methionine sulfone
5-methylthioadenosine (MTA)	Polyamine Metabolism	14	1419	0.88121	1.01976	1.38475	a	a	b	0.001	1.15722	1.57142		up
5-oxoproline	Glutathione Metabolism	15	1494	0.94615	0.8302	1.26565	a	a	b	0	0.877451	1.33769		up
arginine	Urea cycle; Arginine and Proline Metabolism	17	1638	1.15827	0.9708	0.962882	a	b	b	0.018	0.838147	0.83131	down	down
argininosuccinate	Urea cycle; Arginine and Proline Metabolism	18	15497	0.65682	0.7967	1.3571	a	a,b	b	0.011	1.21297	2.06617		up
asparagine	Alanine and Aspartate Metabolism	19	512	1.07727	1.00226	0.859436	a	a	b	0	0.930366	0.797791		down
aspartate	Alanine and Aspartate Metabolism	20	443	0.98743	0.965267	1.31973				0.036	0.977555	1.33653
C-glycosyltryptophan	Tryptophan Metabolism	22	48782	0.98636	1.12149	0.862255	a,b	a	b	0.036	1.137	0.874178
citrulline	Urea cycle; Arginine and Proline Metabolism	23	2132	1.05805	1.15938	0.763955	a	a	b	0	1.09577	0.72204		down
creatine	Creatine Metabolism	24	27718	1.08738	1.14189	0.849345	a	a	b	0.007	1.05013	0.781094		down
creatine phosphate	Creatine Metabolism	25	33951	0.52575	0.456	0.827682	a,b	a	b	0.041	0.867332	1.57429
creatinine	Creatine Metabolism	26	513	1.19438	1.05166	0.828336	a	a,b	b	0.046	0.880503	0.693528		down
cystathionine	Methionine, Cysteine, SAM and Taurine Metabolism	27	15705	1.17673	1.5245	0.609209	a	b	c	0	1.29554	0.517714	down	down
cysteine-glutathione disulfide	Glutathione Metabolism	29	35159	1.23117	1.17617	0.654191	a	a	b	0.002	0.955324	0.531357		down
cysteinylglycine	Glutathione Metabolism	30	35637	0.99915	0.870344	1.21405	a,b	a	b	0.007	0.871085	1.21509
dimethylarginine (SDMA + ADMA)	Urea cycle; Arginine and Proline Metabolism	31	36808	1.26713	0.921667	1.05917	a	b	a,b	0.046	0.727366	0.835883	down
gamma-aminobutyrate (GABA)	Glutamate Metabolism	34	1416	0.94797	1.04302	1.36751				0.052	1.10027	1.44257
glutamate, gamma-methyl ester	Glutamate Metabolism	36	33487	0.75288	1.21889	1.31729	a	b	b	0.003	1.61897	1.74967	up	up
glutamine	Glutamate Metabolism	37	53	1.09685	1.04443	0.865718	a	a,b	b	0.011	0.952212	0.789277		down
glutathione, oxidized (GSSG)	Glutathione Metabolism	39	27727	0.99918	1.09527	0.872182	a,b	a	b	0.048	1.09617	0.872898
histidine	Histidine Metabolism	44	59	1.14248	1.03652	0.942964	a	a,b	b	0.001	0.907256	0.825366		down
homocysteine	Methionine, Cysteine, SAM and Taurine Metabolism	46	15128	1.14575	0.885767	1.0065	a	b	a,b	0.039	0.773089	0.878464	down
trans-4-hydroxyproline	Urea cycle; Arginine and Proline Metabolism	47	32306	1.41026	0.935889	0.903618	a	b	b	0	0.663629	0.640746	down	down
hypotaurine	Methionine, Cysteine, SAM and Taurine Metabolism	48	590	1.24999	1.49552	0.496982	a	a	b	0	1.19643	0.397589		down
imidazole lactate	Histidine Metabolism	49	15716	0.63012	0.972267	0.679773	a	b	a	0.012	1.54299	1.0788	up
isobutyrylcarnitine (C4)	Leucine, Isoleucine and Valine Metabolism	51	33441	1.20353	1.71238	0.777036	a,b	a	b	0.001	1.4228	0.645631
isoleucine	Leucine, Isoleucine and Valine Metabolism	52	1125	1.28041	1.00444	0.918445	a	b	b	0	0.784471	0.717306	down	down
isovalerylcarnitine (C5)	Leucine, Isoleucine and Valine Metabolism	53	34407	1.31215	1.27154	0.427518	a	a	b	0	0.969054	0.325815		down
leucine	Leucine, Isoleucine and Valine Metabolism	54	60	1.28354	0.999289	0.903109	a	b	b	0	0.778541	0.703608	down	down
lysine	Lysine Metabolism	55	1301	1.08194	0.978367	0.958991	a	a,b	b	0.03	0.904271	0.886362		down
methionine	Methionine, Cysteine, SAM and Taurine Metabolism	56	1302	1.29868	0.974189	0.889755	a	b	b	0	0.750138	0.685122	down	down
methionine sulfone	Methionine, Cysteine, SAM and Taurine Metabolism	57	44878	1.70663	0.924844	0.337727	a	a,b	b	0.036	0.541913	0.197891		down
methionine sulfoxide	Methionine, Cysteine, SAM and Taurine Metabolism	58	18374	1.40085	1.20814	0.795964	a	a	b	0	0.862437	0.5682		down
N6,N6,N6-trimethyllysine	Lysine Metabolism	60	1498	1.04541	0.918411	1.20187	a,b	a	b	0.015	0.878518	1.14967
N-acetylaspartate (NAA)	Alanine and Aspartate Metabolism	64	22185	1.1306	1.05797	0.627618	a	a	b	0	0.935757	0.55512		down
N-acetyl-aspartyl-glutamate (NAAG)	Glutamate Metabolism	65	35665	1.61506	0.757144	1.01875	a	b	a,b	0.02	0.468803	0.630779	down
N-acetylglutamine	Glutamate Metabolism	67	33943	0.9292	0.8898	1.32138	a,b	a	b	0.032	0.957598	1.42206
N-acetylmethionine	Methionine, Cysteine, SAM and Taurine Metabolism	68	1589	1.19604	0.951067	0.939773	a	b	b	0.003	0.79518	0.785737	down	down
N-acetylputrescine	Polyamine Metabolism	71	37496	0.56908	0.487889	1.34516	a	a	b	0.01	0.857329	2.36375		up
N-delta-acetylornithine	Urea cycle; Arginine and Proline Metabolism	75	43249	1.22332	1.14412	0.412718	a	a	b	0	0.93526	0.337375		down
N-methylproline	Urea cycle; Arginine and Proline Metabolism	77	37431	1.12991	1.23084	0.616691	a	a	b	0	1.08933	0.545788		down
ophthalmate	Glutathione Metabolism	79	34592	0.06936	0.0601	0.652582				0.044	0.866494	9.40862
phenol sulfate	Phenylalanine and Tyrosine Metabolism	81	32553	0.6827	1.73082	0.4849	a	b	a	0	2.53526	0.710268	up
phenylalanine	Phenylalanine and Tyrosine Metabolism	82	64	1.25186	0.964267	0.9123	a	b	b	0	0.770267	0.728756	down	down
pipecolate	Lysine Metabolism	85	1444	1.14896	1.04008	0.8084	a	a	b	0	0.905234	0.703593		down
S-adenosylmethionine (SAM)	Methionine, Cysteine, SAM and Taurine Metabolism	91	15915	0.75243	0.970278	1.17097	a	a,b	b	0.001	1.28953	1.55625		up
serine	Glycine, Serine and Threonine Metabolism	93	1648	1.09071	0.975733	0.898336	a	a,b	b	0.003	0.894585	0.823625		down
taurocyamine	Methionine, Cysteine, SAM and Taurine Metabolism	97	35117	0.90232	0.894122	1.88825	a	a	b	0.008	0.990915	2.09266		up
tryptophan	Tryptophan Metabolism	100	54	1.30669	0.991711	0.917364	a	b	b	0	0.758949	0.702051	down	down
tryptophan betaine	Tryptophan Metabolism	101	37097	0.3627	0.3627	0.610127				0.032	1	1.68218
tyrosine	Phenylalanine and Tyrosine Metabolism	102	1299	1.22811	0.970167	0.944109	a	b	b	0.001	0.789967	0.76875	down	down
urea	Urea cycle; Arginine and Proline Metabolism	103	1670	1.41711	1.02503	0.624627	a	a,b	b	0.02	0.723327	0.440775		down
valine	Leucine, Isoleucine and Valine Metabolism	104	1649	1.20404	0.976889	0.925627	a	b	b	0.001	0.811343	0.768768	down	down
homocarnosine	Dipeptide Derivative	428	1633	1.41826	0.790067	2.31095	a,b	a	b	0.02	0.557068	1.62942
isoleucylglycine	Dipeptide	429	40008	1.34118	0.915178	1.03444	a	b	a,b	0.033	0.682368	0.771288	down
threonylphenylalanine	Dipeptide	435	31530	1.34145	0.933267	0.788782	a	a,b	b	0.02	0.695715	0.588007		down
valylleucine	Dipeptide	439	39994	1.34398	0.976756	0.898264	a	a,b	b	0.017	0.726763	0.668361		down
gamma-glutamylglutamate	Peptide	420	36738	1.00932	0.787167	1.41419	a,b	a	b	0.009	0.779898	1.40113
gamma-glutamylglycine	Peptide	422	33949	0.8812	0.672956	3.67115	a	a	a	0.037	0.763681	4.16608
gamma-glutamylthreonine	Peptide	424	33364	0.82082	0.744956	1.8694	a	a	a	0.039	0.907575	2.27748

## Sheet: Nucleic Acids
				Mean Expression			Tukey's Test				Expression Ratio		Expression Direction		chem/young	old/young
BIOCHEMICAL	SUB PATHWAY	USCID	COMP ID	young	chemo	old	young	chemo	old	pvalue	chemo/young	old/young	chemo	old	Max	Max
2'-deoxyadenosine 3'-monophosphate	Purine Metabolism, Adenine containing	367	40663	2.13037	2.51877	0.598855	a,b	a	b	0.033	1.18231	0.237757			1.38464	2.09165
2'-deoxyguanosine	Purine Metabolism, Guanine containing	370	1411	1.17266	1.58983	0.579064	a,b	a	b	0.047	1.35575	0.364229			Min	Min
adenosine 3'-monophosphate (3'-AMP)	Purine Metabolism, Adenine containing	373	35142	1.14089	1.13893	0.860045	a	a,b	b	0.011	0.998285	0.755132		down	0.423888	0.237757
cytidine 3'-monophosphate (3'-CMP)	Pyrimidine Metabolism, Cytidine containing	374	2959	1.0812	1.24307	0.775273	a	a	b	0	1.14971	0.623678		down	Max	Max
guanosine 5'- monophosphate (5'-GMP)	Purine Metabolism, Guanine containing	376	2849	0.78203	1.08283	1.06309	a	b	b	0.009	1.38464	0.981768	up	up	uridine	uracil
7-methylguanine	Purine Metabolism, Guanine containing	377	35114	1.26035	0.929511	0.878764	a	a,b	b	0.033	0.737502	0.945404		down	Min	Min
adenosine	Purine Metabolism, Adenine containing	379	555	0.84385	1.00698	1.0237	a	b	b	0.003	1.19331	1.01661	up	up	cytidine 2',3'-cyclic monophosphate	2'-deoxyadenosine 3'-monophosphate
adenosine 3',5'-diphosphate	Purine Metabolism, Adenine containing	380	15691	0.9734	0.904533	1.56651				0.05	0.929251	1.73184
AICA ribonucleotide	Purine Metabolism, (Hypo)Xanthine/Inosine containing	382	38325	1.57105	0.898222	0.626882	a	b	b	0.001	0.571734	0.697914	down	down
allantoin	Purine Metabolism, (Hypo)Xanthine/Inosine containing	383	1107	1.18685	1.1257	0.840018	a	a	b	0	0.948477	0.746219		down
beta-alanine	Pyrimidine Metabolism, Uracil containing	385	55	0.96548	1.19613	0.922573	a,b	a	b	0.03	1.2389	0.771296
cytidine 5'-monophosphate (5'-CMP)	Pyrimidine Metabolism, Cytidine containing	386	2372	0.8531	0.8879	1.28708	a	a,b	b	0.024	1.04079	1.44958		up
cytidine	Pyrimidine Metabolism, Cytidine containing	387	514	1.23477	1.16113	0.8105	a	a	b	0	0.940364	0.698025		down
cytidine 2',3'-cyclic monophosphate	Pyrimidine Metabolism, Cytidine containing	388	37465	1.8956	0.803522	1.22427	a	b	a,b	0.039	0.423888	1.52363	down
guanine	Purine Metabolism, Guanine containing	390	32352	1.52318	1.72954	0.495373	a,b	a	b	0.014	1.13548	0.286418
guanosine 3'-monophosphate (3'-GMP)	Purine Metabolism, Guanine containing	393	39786	1.07975	1.13124	0.900709				0.052	1.04769	0.796211
inosine	Purine Metabolism, (Hypo)Xanthine/Inosine containing	395	1123	0.82162	0.999244	1.16323	a	a,b	b	0.007	1.21619	1.16411		up
inosine 5'-monophosphate (IMP)	Purine Metabolism, (Hypo)Xanthine/Inosine containing	396	2133	1.29623	1.21451	0.746909	a	a	b	0	0.936956	0.614987		down
orotidine	Pyrimidine Metabolism, Orotate containing	401	35172	0.91433	1.0067	1.21832	a	a	b	0.003	1.10102	1.21021		up
pseudouridine	Pyrimidine Metabolism, Uracil containing	402	33442	1.18156	1.06247	0.752109	a	a	b	0	0.899207	0.70789		down
uracil	Pyrimidine Metabolism, Uracil containing	407	605	1.36956	0.649467	1.35845	a	b	a	0.003	0.474216	2.09165	down
urate	Purine Metabolism, (Hypo)Xanthine/Inosine containing	408	1604	1.10374	0.876422	0.867064				0.038	0.794048	0.989322
uridine	Pyrimidine Metabolism, Uracil containing	409	606	0.97621	1.34818	0.879845	a	b	a	0.003	1.38103	0.652618	up
uridine 2'-monophosphate (2'-UMP)*	Pyrimidine Metabolism, Uracil containing	410	52444	1.21383	1.43748	0.777518	a	a	b	0	1.18425	0.540891		down
uridine 3'-monophosphate (3'-UMP)	Pyrimidine Metabolism, Uracil containing	411	39764	1.12078	1.25388	0.744873	a	a	b	0	1.11875	0.594055		down
uridine-2',3'-cyclic monophosphate	Pyrimidine Metabolism, Uracil containing	412	37137	1.75625	1.14959	0.965191	a	a,b	b	0.035	0.65457	0.839597		down
xanthine	Purine Metabolism, (Hypo)Xanthine/Inosine containing	413	3147	1.063	1.08648	0.903127	a	a	b	0.001	1.02209	0.831243		down

## Sheet: Carbohydrates
				Mean Expression			Tukey's Test				Expression Ratio		Expression Direction		chem/young	old/young
BIOCHEMICAL	SUB PATHWAY	USCID	COMP ID	young	chemo	old	young	chemo	old	pvalue	chemo/young	old/young	chemo	old	Max	Max
5-phosphoribosyl diphosphate (PRPP)	Pentose Phosphate Pathway	106	36840	0.66221	1.28796	1.67115	a	a,b	b	0.014	1.94494	1.29753		up	1.94494	1.96748
dihydroxyacetone phosphate (DHAP)	Glycolysis, Gluconeogenesis, and Pyruvate Metabolism	111	15522	1.16216	0.863944	0.862127	a	b	b	0.035	0.743395	0.997897		down	Min	Min
N-acetyl-glucosamine 1-phosphate	Aminosugar Metabolism	126	15741	0.91719	0.695278	1.36795	a,b	a	b	0.005	0.758052	1.96748			0.66988	0.605123
N-acetylglucosamine/N-acetylgalactosamine	Aminosugar Metabolism	128	46539	1.29398	0.866811	1.01942	a	b	a,b	0.032	0.66988	1.17606		down	Max	Max
N-acetylglucosaminylasparagine	Aminosugar Metabolism	129	48149	0.91538	0.913222	1.16588	a	a	b	0.003	0.997643	1.27667		up	5-phosphoribosyl diphosphate (PRPP)	N-acetyl-glucosamine 1-phosphate
pyruvate	Glycolysis, Gluconeogenesis, and Pyruvate Metabolism	132	22250	0.98863	1.17326	0.709964	a,b	a	b	0.012	1.18675	0.605123			Min	Min
ribose	Pentose Metabolism	135	1471	1.3017	1.05814	0.846873	a	a,b	b	0.005	0.812894	0.800338		down	acetylglucosamine/N	pyruvate

## Sheet: Vitamins&Cofactors
				Mean Expression			Tukey's Test				Expression Ratio		Expression Direction		chem/young	old/young
bname	SUB PATHWAY	USCID	COMP ID	young	chemo	old	young	chemo	old	pvalue	chemo/young	old/young	chemo	old	Max	Max
ascorbate (Vitamin C)	Ascorbate and Aldarate Metabolism	145	32354	0.83337	0.942833	1.32711	a	a	b	0	1.13135	1.40758		up	1.41074	2.73204
coenzyme A	Pantothenate and CoA Metabolism	146	46322	0.92518	0.805733	1.49109	a	a	b	0	0.870894	1.8506		up	Min	Min
dehydroascorbate	Ascorbate and Aldarate Metabolism	147	34302	1.02717	1.27109	0.879282	a,b	a	b	0.01	1.23747	0.691755			0.559863	0.31227
heme	Hemoglobin and Porphyrin Metabolism	150	41754	1.52996	2.09126	0.653036	a,b	a	b	0.022	1.36687	0.31227			Max	Max
N1-Methyl-2-pyridone-5-carboxamide	Nicotinate and Nicotinamide Metabolism	151	40469	1.2381	0.693167	0.930073	a	b	a,b	0.054	0.559863	1.34177	down		thiamin (Vitamin B1)	retinol (Vitamin A)
phosphopantetheine	Pantothenate and CoA Metabolism	157	15504	1.26942	0.8233	1.00562	a	b	a,b	0.02	0.648564	1.22145	down		Min	Min
retinol (Vitamin A)	Vitamin A Metabolism	160	1806	0.47731	0.601978	1.64463	a	a	b	0	1.26119	2.73204		up	N1-Methyl-2-pyridone-5-carboxamide	heme
thiamin (Vitamin B1)	Thiamine Metabolism	161	5341	0.7662	1.08091	1.15388	a	a,b	b	0.013	1.41074	1.06751		up
threonate	Ascorbate and Aldarate Metabolism	162	27738	1.12766	1.50869	0.8962	a,b	a	b	0.046	1.33789	0.594026
trigonelline (N'-methylnicotinate)	Nicotinate and Nicotinamide Metabolism	163	32401	1.21808	1.14326	0.413427	a	a	b	0	0.938572	0.361623		down
