# Supplementary material for: Understanding metabolic changes in aging bone marrow
Source: Exp Hematol Oncol. 2018 May 23;7:13. doi: 10.1186/s40164-018-0105-x (PMC5966925; doi:10.1186/s40164-018-0105-x)
Supplement: Supplementary file 3 — Additional file 3: Table S3. RNA-seq gene expression in the marrow of old mice. [file 40164_2018_105_MOESM3_ESM.xlsx]

## Sheet: Old
GeneID	Symbol	Name	Feature Type	MGI Gene/Marker ID	logFC	logCPM	F	PValue	FDR
ENSMUSG00000031258	Xkrx	X-linked Kx blood group related, X-linked	protein coding gene	MGI:3584011	-5.08886	5.9835	27.1778	1.22092e-05	0.00194272
ENSMUSG00000023443	Esx1	extraembryonic, spermatogenesis, homeobox 1	protein coding gene	MGI:1096388	-5.04784	0.856753	14.2278	0.000698841	0.0302566
ENSMUSG00000022987	Zfp641	zinc finger protein 641	protein coding gene	MGI:2442788	-4.99392	0.601923	15.7187	0.000411998	0.0211299
ENSMUSG00000037974	Muc5ac	mucin 5, subtypes A and C, tracheobronchial/gastric	protein coding gene	MGI:104697	-4.80633	1.51552	18.9386	0.000140184	0.0102029
ENSMUSG00000059908	Mug1	murinoglobulin 1	protein coding gene	MGI:99837	-4.68702	0.511109	13.7756	0.000823657	0.0335536
ENSMUSG00000020434	4921536K21Rik	RIKEN cDNA 4921536K21 gene	protein coding gene	MGI:1914680	-4.66172	4.60645	37.328	9.62421e-07	0.000325771
ENSMUSG00000010825	Grid2ip	glutamate receptor, ionotropic, delta 2 (Grid2) interacting protein 1	protein coding gene	MGI:2176213	-4.50315	1.1092	19.9448	0.000101702	0.00825745
ENSMUSG00000091077	Gm21292	predicted gene, 21292	protein coding gene	MGI:5434647	-4.49211	1.22243	19.7428	0.000108409	0.0086577
ENSMUSG00000070844	Vmn2r42	vomeronasal 2, receptor 42	protein coding gene	MGI:1316666	-4.24857	0.955957	13.4028	0.000944521	0.036864
ENSMUSG00000029074	Ttll10	tubulin tyrosine ligase-like family, member 10	protein coding gene	MGI:1921855	-4.17134	2.43063	20.2767	9.16292e-05	0.00771883
ENSMUSG00000090408	Gm17402	predicted gene, 17402	protein coding gene	MGI:4937036	-4.0048	2.64004	31.0197	4.43269e-06	0.000959575
ENSMUSG00000094856	Gm21962	predicted gene, 21962	protein coding gene	MGI:5439431	-3.77055	6.2035	39.9887	5.28065e-07	0.000213717
ENSMUSG00000037989	Wnk2	WNK lysine deficient protein kinase 2	protein coding gene	MGI:1922857	-3.70981	0.823349	13.4852	0.000916269	0.0360638
ENSMUSG00000031766	Slc12a3	solute carrier family 12, member 3	protein coding gene	MGI:108114	-3.69809	2.16741	27.5332	1.10841e-05	0.00185653
ENSMUSG00000004842	Pou1f1	POU domain, class 1, transcription factor 1	protein coding gene	MGI:97588	-3.55672	6.5025	62.8377	6.76359e-09	8.39452e-06
ENSMUSG00000030945	Acsm2	acyl-CoA synthetase medium-chain family member 2	protein coding gene	MGI:2385289	-3.4969	4.01013	87.2964	1.86381e-10	3.85539e-07
ENSMUSG00000026870	Cutal	cutA divalent cation tolerance homolog-like	protein coding gene	MGI:1925246	-3.49196	1.70935	20.9823	7.35842e-05	0.00661796
ENSMUSG00000069733	Ube2u	ubiquitin-conjugating enzyme E2U (putative)	protein coding gene	MGI:3588216	-3.4671	1.83678	23.0315	3.96319e-05	0.00444474
ENSMUSG00000040118	Cacna2d1	calcium channel, voltage-dependent, alpha2/delta subunit 1	protein coding gene	MGI:88295	-3.4573	1.87369	25.3018	2.05593e-05	0.00284308
ENSMUSG00000035299	Mid1	midline 1	protein coding gene	MGI:1100537	-3.40463	7.67953	45.1467	1.75874e-07	9.63011e-05
ENSMUSG00000015222	Map2	microtubule-associated protein 2	protein coding gene	MGI:97175	-3.26547	2.10883	24.5799	2.52506e-05	0.00329045
ENSMUSG00000015709	Arnt2	aryl hydrocarbon receptor nuclear translocator 2	protein coding gene	MGI:107188	-3.25904	0.935127	12.1433	0.00151586	0.050215
ENSMUSG00000096024	Gm17174	predicted gene 17174	protein coding gene	MGI:4938001	-3.24706	1.47739	14.8475	0.000559679	0.0256008
ENSMUSG00000013419	Zfp651	zinc finger protein 651	protein coding gene	MGI:2670992	-3.23665	1.0546	14.5852	0.000614582	0.027438
ENSMUSG00000030757	Zkscan2	zinc finger with KRAB and SCAN domains 2	protein coding gene	MGI:2444060	-3.2172	1.66403	21.8672	5.61492e-05	0.00551909
ENSMUSG00000036242	3632451O06Rik	RIKEN cDNA 3632451O06 gene	protein coding gene	MGI:1914669	-3.21638	2.9566	29.9129	5.89368e-06	0.00119264
ENSMUSG00000000901	Mmp11	matrix metallopeptidase 11	protein coding gene	MGI:97008	-3.18663	1.02866	12.4744	0.00133648	0.0461619
ENSMUSG00000030519	Apba2	amyloid beta (A4) precursor protein-binding, family A, member 2	protein coding gene	MGI:1261791	-3.16335	5.45753	74.5818	1.08422e-09	1.835e-06
ENSMUSG00000025934	Gsta3	glutathione S-transferase, alpha 3	protein coding gene	MGI:95856	-3.10513	1.19584	16.1694	0.000352522	0.0191338
ENSMUSG00000094472	Gm21897	predicted gene, 21897	protein coding gene	MGI:5434061	-3.09102	7.32629	35.552	1.45665e-06	0.000423439
ENSMUSG00000004542	Psg19	pregnancy specific glycoprotein 19	protein coding gene	MGI:1347252	-3.07255	2.03819	18.3559	0.00016938	0.0114667
ENSMUSG00000026417	Pigr	polymeric immunoglobulin receptor	protein coding gene	MGI:103080	-3.06274	1.46139	17.7054	0.000209832	0.0132422
ENSMUSG00000074449	Gm15319	predicted gene 15319	protein coding gene	MGI:3796981	-3.04838	1.48212	13.4889	0.00091503	0.0360638
ENSMUSG00000058420	Syt17	synaptotagmin XVII	protein coding gene	MGI:104966	-3.01063	2.85988	31.9812	3.47606e-06	0.00080782
ENSMUSG00000046618	Olfml2a	olfactomedin-like 2A	protein coding gene	MGI:2444741	-2.97744	3.64844	28.9258	7.63414e-06	0.0014652
ENSMUSG00000057378	Ryr3	ryanodine receptor 3	protein coding gene	MGI:99684	-2.95947	1.40463	16.5803	0.00030627	0.0170714
ENSMUSG00000019935	Slc17a8	solute carrier family 17 (sodium-dependent inorganic phosphate cotransporter), member 8	protein coding gene	MGI:3039629	-2.93156	2.93023	29.3604	6.80826e-06	0.0013342
ENSMUSG00000023333	Gcm1	glial cells missing homolog 1 (Drosophila)	protein coding gene	MGI:108045	-2.92487	2.90165	20.0985	9.6897e-05	0.00808938
ENSMUSG00000040717	Il17rd	interleukin 17 receptor D	protein coding gene	MGI:2159727	-2.91637	1.29176	13.0574	0.00107362	0.0400554
ENSMUSG00000075318	Scn2a	sodium channel, voltage-gated, type II, alpha	protein coding gene	MGI:98248	-2.91446	1.24745	12.1498	0.00151211	0.0501798
ENSMUSG00000028600	Podn	podocan	protein coding gene	MGI:2674939	-2.91107	1.58581	15.1954	0.000494845	0.023416
ENSMUSG00000010505	Myt1	myelin transcription factor 1	protein coding gene	MGI:1100535	-2.8672	1.44737	12.7427	0.00120784	0.0431598
ENSMUSG00000039313	AF529169	cDNA sequence AF529169	protein coding gene	MGI:2667167	-2.86614	1.73137	14.1666	0.000714472	0.0306268
ENSMUSG00000049571	Cfap46	cilia and flagella associated protein 46	protein coding gene	MGI:2444387	-2.84255	2.73673	29.7379	6.16829e-06	0.00123479
ENSMUSG00000026303	Mlph	melanophilin	protein coding gene	MGI:2176380	-2.8411	4.38771	46.355	1.37471e-07	8.39887e-05
ENSMUSG00000020701	Tmem132e	transmembrane protein 132E	protein coding gene	MGI:2685490	-2.83348	1.83056	15.8598	0.000392305	0.0205949
ENSMUSG00000029636	Wasf3	WAS protein family, member 3	protein coding gene	MGI:2658986	-2.82636	1.41606	13.85	0.000801575	0.0329424
ENSMUSG00000048503	Tmem136	transmembrane protein 136	protein coding gene	MGI:2685030	-2.82376	3.11932	22.432	4.73694e-05	0.00503929
ENSMUSG00000091028	Gm10722	predicted gene 10722	protein coding gene	MGI:3642024	-2.79948	5.11612	28.7481	8.00202e-06	0.00150575
ENSMUSG00000029848	Stra8	stimulated by retinoic acid gene 8	protein coding gene	MGI:107917	-2.79848	2.0742	21.9545	5.4686e-05	0.00551364
ENSMUSG00000095280	Gm21738	predicted gene, 21738	protein coding gene	MGI:5433902	-2.79242	6.2898	17.0517	0.000261069	0.0151412
ENSMUSG00000061311	Rag1	recombination activating gene 1	protein coding gene	MGI:97848	-2.78354	5.39377	36.817	1.08303e-06	0.000343631
ENSMUSG00000062488	Ifit3b	interferon-induced protein with tetratricopeptide repeats 3B	protein coding gene	MGI:3698419	-2.72565	2.21968	24.0905	2.90738e-05	0.00355891
ENSMUSG00000038132	Rbm24	RNA binding motif protein 24	protein coding gene	MGI:3610364	-2.72464	1.59702	12.9737	0.00110768	0.0409704
ENSMUSG00000085925	Rtl1	retrotransposon-like 1	protein coding gene	MGI:2656842	-2.72288	2.13975	17.8769	0.000198246	0.0128151
ENSMUSG00000028417	Tal2	T cell acute lymphocytic leukemia 2	protein coding gene	MGI:99540	-2.72283	1.61463	15.1913	0.000495563	0.023416
ENSMUSG00000095891	Gm10717	predicted gene 10717	protein coding gene	MGI:3642031	-2.7136	7.13102	22.2574	4.99152e-05	0.00519146
ENSMUSG00000075014	Gm10800	predicted gene 10800	protein coding gene	MGI:3641657	-2.70279	11.2991	13.7292	0.000837748	0.0338316
ENSMUSG00000096736	Gm17535	predicted gene, 17535	protein coding gene	MGI:4937169	-2.69645	3.56753	22.8337	4.20237e-05	0.00460209
ENSMUSG00000102758	Naaladl2	N-acetylated alpha-linked acidic dipeptidase-like 2	protein coding gene	MGI:2685867	-2.69407	2.35623	23.9462	3.03156e-05	0.00366484
ENSMUSG00000038020	Rapgefl1	Rap guanine nucleotide exchange factor (GEF)-like 1	protein coding gene	MGI:3611446	-2.69035	3.36746	38.1589	7.95848e-07	0.000292964
ENSMUSG00000026414	Tnnt2	troponin T2, cardiac	protein coding gene	MGI:104597	-2.68183	1.33084	13.1522	0.0010364	0.0393769
ENSMUSG00000001985	Grik3	glutamate receptor, ionotropic, kainate 3	protein coding gene	MGI:95816	-2.67958	3.35145	27.7741	1.03847e-05	0.00179011
ENSMUSG00000043243	Fam129c	family with sequence similarity 129, member C	protein coding gene	MGI:3686743	-2.67328	7.1459	110.42	1.18251e-11	5.74562e-08
ENSMUSG00000040640	Erc2	ELKS/RAB6-interacting/CAST family member 2	protein coding gene	MGI:1098749	-2.66991	1.77872	14.0316	0.000750302	0.0316743
ENSMUSG00000095547	Gm10719	predicted gene 10719	protein coding gene	MGI:3641690	-2.66755	7.25166	20.2918	9.11945e-05	0.00771712
ENSMUSG00000059974	Ntm	neurotrimin	protein coding gene	MGI:2446259	-2.64893	3.04776	38.4406	7.46605e-07	0.000289574
ENSMUSG00000075015	Gm10801	predicted gene 10801	protein coding gene	MGI:3641656	-2.64726	6.19978	15.8567	0.000392716	0.0205949
ENSMUSG00000055202	Zfp811	zinc finger protein 811	protein coding gene	MGI:2682944	-2.63773	2.68403	24.071	2.92384e-05	0.00355891
ENSMUSG00000025867	Cplx2	complexin 2	protein coding gene	MGI:104726	-2.63705	5.91828	43.6462	2.40181e-07	0.00012085
ENSMUSG00000002265	Peg3	paternally expressed 3	protein coding gene	MGI:104748	-2.63453	1.28251	13.1912	0.0010215	0.0390498
ENSMUSG00000079707	Tcte3	t-complex-associated testis expressed 3	protein coding gene	MGI:98642	-2.63437	3.32098	24.5766	2.52744e-05	0.00329045
ENSMUSG00000027560	Dok5	docking protein 5	protein coding gene	MGI:1924079	-2.63013	1.53209	16.9842	0.000267083	0.0154419
ENSMUSG00000090486	BC035947	cDNA sequence BC035947	protein coding gene	MGI:2652858	-2.62931	1.42125	12.9044	0.00113673	0.0416637
ENSMUSG00000096385	Gm11168	predicted gene 11168	protein coding gene	MGI:3779420	-2.62831	5.67346	18.4135	0.00016622	0.0113352
ENSMUSG00000025938	Slco5a1	solute carrier organic anion transporter family, member 5A1	protein coding gene	MGI:2443431	-2.6279	1.96709	19.1756	0.000129898	0.00975123
ENSMUSG00000029417	Cxcl9	chemokine (C-X-C motif) ligand 9	protein coding gene	MGI:1352449	-2.60939	3.20861	21.4917	6.29379e-05	0.00597813
ENSMUSG00000063681	Crb1	crumbs family member 1, photoreceptor morphogenesis associated	protein coding gene	MGI:2136343	-2.59458	1.78935	14.2467	0.000694086	0.0301207
ENSMUSG00000092083	Kcnb2	potassium voltage gated channel, Shab-related subfamily, member 2	protein coding gene	MGI:99632	-2.5769	2.17177	14.8256	0.000564065	0.0256753
ENSMUSG00000056492	Adgrf5	adhesion G protein-coupled receptor F5	protein coding gene	MGI:2182928	-2.56105	1.36569	12.8429	0.00116325	0.0421329
ENSMUSG00000032625	Thsd7a	thrombospondin, type I, domain containing 7A	protein coding gene	MGI:2685683	-2.5498	2.74408	19.5112	0.000116685	0.0090625
ENSMUSG00000048814	Lonrf2	LON peptidase N-terminal domain and ring finger 2	protein coding gene	MGI:1920209	-2.54478	1.73785	13.8861	0.00079108	0.0326553
ENSMUSG00000038587	Akap12	A kinase (PRKA) anchor protein (gravin) 12	protein coding gene	MGI:1932576	-2.53241	7.00354	42.6129	2.98812e-07	0.000141095
ENSMUSG00000047907	Tshz2	teashirt zinc finger family member 2	protein coding gene	MGI:2153084	-2.52247	1.63072	12.1565	0.00150825	0.0501411
ENSMUSG00000000402	Egfl6	EGF-like-domain, multiple 6	protein coding gene	MGI:1858599	-2.50629	1.74713	17.1287	0.000254388	0.0148462
ENSMUSG00000025089	Gfra1	glial cell line derived neurotrophic factor family receptor alpha 1	protein coding gene	MGI:1100842	-2.49888	3.17924	30.6415	4.88292e-06	0.00103301
ENSMUSG00000040666	Sh3bgr	SH3-binding domain glutamic acid-rich protein	protein coding gene	MGI:1354740	-2.49065	1.70115	15.5084	0.000443355	0.0220105
ENSMUSG00000029754	Dlx6	distal-less homeobox 6	protein coding gene	MGI:101927	-2.48128	3.71727	33.9959	2.1148e-06	0.000539332
ENSMUSG00000096201	Gm10715	predicted gene 10715	protein coding gene	MGI:3642376	-2.47624	2.67601	13.7403	0.000834341	0.0337775
ENSMUSG00000032224	Fam81a	family with sequence similarity 81, member A	protein coding gene	MGI:1924136	-2.46751	1.92928	18.0579	0.000186762	0.0124177
ENSMUSG00000030074	Gxylt2	glucoside xylosyltransferase 2	protein coding gene	MGI:2682940	-2.46095	5.89673	110.77	1.13823e-11	5.74562e-08
ENSMUSG00000039728	Slc6a5	solute carrier family 6 (neurotransmitter transporter, glycine), member 5	protein coding gene	MGI:105090	-2.44814	2.26801	15.7884	0.000402146	0.0209537
ENSMUSG00000022586	Ly6i	lymphocyte antigen 6 complex, locus I	protein coding gene	MGI:1888480	-2.43952	1.55239	12.6211	0.0012644	0.0444979
ENSMUSG00000095186	Gm10718	predicted gene 10718	protein coding gene	MGI:3642028	-2.43822	7.47087	19.6373	0.000112099	0.00881816
ENSMUSG00000027810	Eif2a	eukaryotic translation initiation factor 2A	protein coding gene	MGI:1098684	-2.43436	7.96964	25.477	1.95674e-05	0.002739
ENSMUSG00000066319	Rtp3	receptor transporter protein 3	protein coding gene	MGI:2446841	-2.42678	1.83736	15.5566	0.000435944	0.0218743
ENSMUSG00000038670	Mybpc2	myosin binding protein C, fast-type	protein coding gene	MGI:1336170	-2.41622	2.6519	24.4306	2.63563e-05	0.00338397
ENSMUSG00000096519	Gm10721	predicted gene 10721	protein coding gene	MGI:3641688	-2.40543	5.66699	17.1796	0.000250079	0.0147801
ENSMUSG00000050926	Dcaf12l2	DDB1 and CUL4 associated factor 12-like 2	protein coding gene	MGI:2445178	-2.40092	1.71642	13.2108	0.00101408	0.0389261
ENSMUSG00000062511	4930512M02Rik	RIKEN cDNA 4930512M02 gene	protein coding gene	MGI:1922360	-2.39896	2.33261	17.2253	0.000246272	0.0146481
ENSMUSG00000026834	Acvr1c	activin A receptor, type IC	protein coding gene	MGI:2661081	-2.39724	1.61274	12.8272	0.00117012	0.0422396
ENSMUSG00000060548	Tnfrsf19	tumor necrosis factor receptor superfamily, member 19	protein coding gene	MGI:1352474	-2.39383	4.08186	34.1789	2.02311e-06	0.000530483
ENSMUSG00000091095	Gm17305	predicted gene, 17305	protein coding gene	MGI:4936939	-2.38428	2.89422	28.3928	8.79555e-06	0.00160536
ENSMUSG00000061947	Serpina10	serine (or cysteine) peptidase inhibitor, clade A (alpha-1 antiproteinase, antitrypsin), member 10	protein coding gene	MGI:2667725	-2.37801	1.97747	14.1622	0.000715617	0.0306268
ENSMUSG00000074564	Gm10720	predicted gene 10720	protein coding gene	MGI:3641687	-2.3583	5.19158	16.4309	0.000322287	0.0178537
ENSMUSG00000061086	Myl4	myosin, light polypeptide 4	protein coding gene	MGI:97267	-2.31234	4.80671	41.4849	3.80671e-07	0.000164813
ENSMUSG00000039372	March4	membrane-associated ring finger (C3HC4) 4	protein coding gene	MGI:2683550	-2.30949	2.08886	16.4099	0.00032461	0.0178537
ENSMUSG00000071757	Zhx2	zinc fingers and homeoboxes 2	protein coding gene	MGI:2683087	-2.2888	4.78133	88.7488	1.54325e-10	3.59134e-07
ENSMUSG00000032503	Arpp21	cyclic AMP-regulated phosphoprotein, 21	protein coding gene	MGI:107562	-2.2807	3.65007	47.3045	1.13593e-07	8.0262e-05
ENSMUSG00000096463	Gm21750	predicted gene, 21750	protein coding gene	MGI:5433914	-2.26309	3.9036	32.1701	3.31543e-06	0.000784808
ENSMUSG00000036139	Hoxc9	homeobox C9	protein coding gene	MGI:96199	-2.25132	2.63884	17.9888	0.000191059	0.0125244
ENSMUSG00000046182	Gsg1l	GSG1-like	protein coding gene	MGI:2685483	-2.22786	1.85692	12.4662	0.00134062	0.046219
ENSMUSG00000047419	Cmya5	cardiomyopathy associated 5	protein coding gene	MGI:1923719	-2.22786	2.56401	17.132	0.000254114	0.0148462
ENSMUSG00000042757	Tmem108	transmembrane protein 108	protein coding gene	MGI:1932411	-2.22591	2.3735	17.2645	0.000243055	0.0145497
ENSMUSG00000021700	Rab3c	RAB3C, member RAS oncogene family	protein coding gene	MGI:1914545	-2.18889	2.77167	21.0986	7.09943e-05	0.00643339
ENSMUSG00000021313	Ryr2	ryanodine receptor 2, cardiac	protein coding gene	MGI:99685	-2.18846	1.92814	13.908	0.00078482	0.0324689
ENSMUSG00000078677	Gm10974	predicted gene 10974	protein coding gene	MGI:3779185	-2.18508	1.92633	14.0542	0.000744183	0.0315591
ENSMUSG00000078591	Hs3st4	heparan sulfate (glucosamine) 3-O-sulfotransferase 4	protein coding gene	MGI:1333792	-2.18023	2.16197	13.9674	0.00076801	0.0320584
ENSMUSG00000028176	Lrrc7	leucine rich repeat containing 7	protein coding gene	MGI:2676665	-2.15902	3.27892	21.8568	5.63264e-05	0.00551909
ENSMUSG00000026610	Esrrg	estrogen-related receptor gamma	protein coding gene	MGI:1347056	-2.1446	5.54993	70.4541	2.01257e-09	2.88215e-06
ENSMUSG00000050108	Bpifc	BPI fold containing family C	protein coding gene	MGI:3026884	-2.13446	4.30792	46.5323	1.32635e-07	8.39887e-05
ENSMUSG00000030587	2200002D01Rik	RIKEN cDNA 2200002D01 gene	protein coding gene	MGI:1919525	-2.11392	2.4198	18.1982	0.000178349	0.0119436
ENSMUSG00000028354	Fmn2	formin 2	protein coding gene	MGI:1859252	-2.11069	2.25455	14.353	0.000667995	0.0294693
ENSMUSG00000018906	P4ha2	procollagen-proline, 2-oxoglutarate 4-dioxygenase (proline 4-hydroxylase), alpha II polypeptide	protein coding gene	MGI:894286	-2.10868	3.28921	19.9351	0.000102015	0.00825745
ENSMUSG00000004098	Col5a3	collagen, type V, alpha 3	protein coding gene	MGI:1858212	-2.10655	3.22567	29.2049	7.09231e-06	0.00137539
ENSMUSG00000058571	Gpc6	glypican 6	protein coding gene	MGI:1346322	-2.10086	5.06752	47.5992	1.07113e-07	7.97648e-05
ENSMUSG00000047462	A530099J19Rik	RIKEN cDNA A530099J19 gene	protein coding gene	MGI:2441809	-2.0956	2.92844	22.0322	5.34171e-05	0.00543424
ENSMUSG00000027985	Lef1	lymphoid enhancer binding factor 1	protein coding gene	MGI:96770	-2.07253	4.58869	56.1102	2.15284e-08	2.35762e-05
ENSMUSG00000090215	Trim34b	tripartite motif-containing 34B	protein coding gene	MGI:4821264	-2.06395	2.21427	13.171	0.00102918	0.0392628
ENSMUSG00000020140	Lgr5	leucine rich repeat containing G protein coupled receptor 5	protein coding gene	MGI:1341817	-2.06348	2.69267	20.1405	9.56254e-05	0.00801918
ENSMUSG00000039904	Gpr37	G protein-coupled receptor 37	protein coding gene	MGI:1313297	-2.06313	3.64879	31.2611	4.16869e-06	0.000920885
ENSMUSG00000094030	Gm21833	predicted gene, 21833	protein coding gene	MGI:5433997	-2.0608	4.17165	19.7308	0.00010882	0.0086577
ENSMUSG00000050395	Tnfsf15	tumor necrosis factor (ligand) superfamily, member 15	protein coding gene	MGI:2180140	-2.05567	2.77841	15.0253	0.00052548	0.0243962
ENSMUSG00000059921	Unc5c	unc-5 netrin receptor C	protein coding gene	MGI:1095412	-2.05471	2.17934	14.1784	0.00071143	0.0305882
ENSMUSG00000035713	Usp35	ubiquitin specific peptidase 35	protein coding gene	MGI:2685339	-2.05038	2.37485	17.437	0.000229433	0.0139515
ENSMUSG00000032368	Zic1	zinc finger protein of the cerebellum 1	protein coding gene	MGI:106683	-2.04131	2.62156	17.2092	0.000247608	0.0146806
ENSMUSG00000000560	Gabra2	gamma-aminobutyric acid (GABA) A receptor, subunit alpha 2	protein coding gene	MGI:95614	-2.03649	4.2891	27.8287	1.02329e-05	0.00178042
ENSMUSG00000021719	Rgs7bp	regulator of G-protein signalling 7 binding protein	protein coding gene	MGI:106334	-2.02813	2.5027	14.8852	0.000552232	0.0253224
ENSMUSG00000005640	Insrr	insulin receptor-related receptor	protein coding gene	MGI:1346037	-2.02131	4.46309	38.122	8.02554e-07	0.000292964
ENSMUSG00000043850	Clrn1	clarin 1	protein coding gene	MGI:2388124	-2.019	4.48337	34.2274	1.99951e-06	0.000530483
ENSMUSG00000004360	9330159F19Rik	RIKEN cDNA 9330159F19 gene	protein coding gene	MGI:3036239	-2.01434	3.71183	33.4634	2.40775e-06	0.000589804
ENSMUSG00000090942	F830016B08Rik	RIKEN cDNA F830016B08 gene	protein coding gene	MGI:3588218	-2.01414	4.1579	25.755	1.80966e-05	0.00261167
ENSMUSG00000040270	Bach2	BTB and CNC homology, basic leucine zipper transcription factor 2	protein coding gene	MGI:894679	-2.00996	6.49623	99.1056	4.28261e-11	1.59459e-07
ENSMUSG00000030484	Lypd5	Ly6/Plaur domain containing 5	protein coding gene	MGI:1924192	-2.00724	2.05875	13.1555	0.00103515	0.0393769
ENSMUSG00000037224	Zfyve28	zinc finger, FYVE domain containing 28	protein coding gene	MGI:2684992	-2.00417	2.98483	19.983	0.000100483	0.00824155
ENSMUSG00000042514	Klhl14	kelch-like 14	protein coding gene	MGI:1921249	-1.99272	2.90059	21.1532	6.98121e-05	0.00637105
ENSMUSG00000090286	Gm17615	predicted gene, 17615	protein coding gene	MGI:4937249	-1.98425	4.70832	34.357	1.93791e-06	0.00052287
ENSMUSG00000025427	Rnf165	ring finger protein 165	protein coding gene	MGI:2444521	-1.98158	3.62042	22.4018	4.78004e-05	0.00505625
ENSMUSG00000058670	4932411N23Rik	RIKEN cDNA 4932411N23 gene	protein coding gene	MGI:3045322	-1.97929	3.91926	17.9973	0.000190524	0.0125244
ENSMUSG00000042251	Pm20d1	peptidase M20 domain containing 1	protein coding gene	MGI:2442939	-1.97745	2.84138	19.0424	0.000135575	0.010096
ENSMUSG00000063142	Kcnma1	potassium large conductance calcium-activated channel, subfamily M, alpha member 1	protein coding gene	MGI:99923	-1.96143	2.06875	12.2969	0.00142964	0.04848
ENSMUSG00000002266	Zim1	zinc finger, imprinted 1	protein coding gene	MGI:1341879	-1.96003	4.38327	28.1787	9.31375e-06	0.00165137
ENSMUSG00000019828	Grm1	glutamate receptor, metabotropic 1	protein coding gene	MGI:1351338	-1.9406	2.3146	16.4055	0.000325101	0.0178537
ENSMUSG00000068740	Celsr2	cadherin, EGF LAG seven-pass G-type receptor 2	protein coding gene	MGI:1858235	-1.93423	2.30952	13.0242	0.001087	0.0403121
ENSMUSG00000044951	Mylk4	myosin light chain kinase family, member 4	protein coding gene	MGI:3643758	-1.93047	4.97187	35.407	1.50756e-06	0.000425246
ENSMUSG00000017309	Cd300lg	CD300 molecule like family member G	protein coding gene	MGI:1289168	-1.91382	3.64216	22.4399	4.72577e-05	0.00503929
ENSMUSG00000038352	Arl5c	ADP-ribosylation factor-like 5C	protein coding gene	MGI:3028577	-1.90538	4.3382	48.8322	8.39821e-08	6.51456e-05
ENSMUSG00000070985	Acnat1	acyl-coenzyme A amino acid N-acyltransferase 1	protein coding gene	MGI:2140197	-1.9004	3.1767	21.9482	5.47899e-05	0.00551364
ENSMUSG00000064137	Rhox8	reproductive homeobox 8	protein coding gene	MGI:3579898	-1.88868	3.02277	23.3934	3.56251e-05	0.00406597
ENSMUSG00000031842	Pde4c	phosphodiesterase 4C, cAMP specific	protein coding gene	MGI:99556	-1.87403	2.58131	17.9919	0.00019087	0.0125244
ENSMUSG00000059305	Vpreb1	pre-B lymphocyte gene 1	protein coding gene	MGI:98936	-1.87361	3.27683	15.8672	0.000391291	0.0205949
ENSMUSG00000026770	Il2ra	interleukin 2 receptor, alpha chain	protein coding gene	MGI:96549	-1.87306	4.27042	44.5606	1.98489e-07	0.000104641
ENSMUSG00000057337	Chst3	carbohydrate (chondroitin 6/keratan) sulfotransferase 3	protein coding gene	MGI:1858224	-1.87246	6.60718	83.3378	3.15592e-10	5.87538e-07
ENSMUSG00000072612	Gm10382	predicted gene 10382	protein coding gene	MGI:3647829	-1.86844	4.12164	21.1906	6.90154e-05	0.00636069
ENSMUSG00000075370	Igll1	immunoglobulin lambda-like polypeptide 1	protein coding gene	MGI:96529	-1.86605	3.80117	18.3422	0.000170136	0.0114762
ENSMUSG00000032356	Rasgrf1	RAS protein-specific guanine nucleotide-releasing factor 1	protein coding gene	MGI:99694	-1.86594	3.99762	36.7933	1.08902e-06	0.000343631
ENSMUSG00000047473	Zfp30	zinc finger protein 30	protein coding gene	MGI:99178	-1.85954	2.41168	12.7128	0.00122145	0.0433964
ENSMUSG00000028434	Epb41l4b	erythrocyte membrane protein band 4.1 like 4b	protein coding gene	MGI:1859149	-1.85847	3.22942	21.4692	6.33721e-05	0.00598883
ENSMUSG00000053080	2700081O15Rik	RIKEN cDNA 2700081O15 gene	protein coding gene	MGI:1919667	-1.85127	3.51899	29.5035	6.55769e-06	0.00129877
ENSMUSG00000028459	Cd72	CD72 antigen	protein coding gene	MGI:88345	-1.84741	5.96681	88.828	1.52755e-10	3.59134e-07
ENSMUSG00000034912	Mdga2	MAM domain containing glycosylphosphatidylinositol anchor 2	protein coding gene	MGI:2444706	-1.84226	5.25861	36.0212	1.30413e-06	0.000398017
ENSMUSG00000020882	Cacnb1	calcium channel, voltage-dependent, beta 1 subunit	protein coding gene	MGI:102522	-1.8233	2.49902	15.2701	0.00048199	0.023307
ENSMUSG00000054555	Adam12	a disintegrin and metallopeptidase domain 12 (meltrin alpha)	protein coding gene	MGI:105378	-1.81127	3.17261	17.5407	0.000221632	0.0136176
ENSMUSG00000079022	Col22a1	collagen, type XXII, alpha 1	protein coding gene	MGI:1916950	-1.79891	3.05505	17.0528	0.000260973	0.0151412
ENSMUSG00000046314	Stxbp6	syntaxin binding protein 6 (amisyn)	protein coding gene	MGI:2384963	-1.78949	2.77361	16.2721	0.000340304	0.018579
ENSMUSG00000071552	Tigit	T cell immunoreceptor with Ig and ITIM domains	protein coding gene	MGI:3642260	-1.78586	3.97771	18.84	0.000144718	0.0104024
ENSMUSG00000067276	Capn6	calpain 6	protein coding gene	MGI:1100850	-1.78556	2.5531	12.2066	0.00147967	0.0494453
ENSMUSG00000000903	Vpreb3	pre-B lymphocyte gene 3	protein coding gene	MGI:98938	-1.78209	4.06947	26.5074	1.46774e-05	0.00223191
ENSMUSG00000031137	Fgf13	fibroblast growth factor 13	protein coding gene	MGI:109178	-1.78101	3.18019	23.3543	3.60362e-05	0.00406597
ENSMUSG00000023764	Sfi1	Sfi1 homolog, spindle assembly associated (yeast)	protein coding gene	MGI:1926137	-1.77785	8.23626	103.514	5.18223e-11	1.60796e-07
ENSMUSG00000006445	Epha2	Eph receptor A2	protein coding gene	MGI:95278	-1.77752	3.57013	28.6271	8.26323e-06	0.00153837
ENSMUSG00000054568	Usp17la	ubiquitin specific peptidase 17-like A	protein coding gene	MGI:107699	-1.77369	5.14259	36.9163	1.05839e-06	0.000343631
ENSMUSG00000036913	Trim67	tripartite motif-containing 67	protein coding gene	MGI:3045323	-1.77156	3.04361	18.7865	0.000147245	0.0104923
ENSMUSG00000008193	Spib	Spi-B transcription factor (Spi-1/PU.1 related)	protein coding gene	MGI:892986	-1.75904	5.54581	59.6023	1.16737e-08	1.35831e-05
ENSMUSG00000028664	Ephb2	Eph receptor B2	protein coding gene	MGI:99611	-1.75651	3.72455	24.3073	2.73093e-05	0.00343525
ENSMUSG00000041592	Sdk2	sidekick cell adhesion molecule 2	protein coding gene	MGI:2443847	-1.75348	2.31941	12.3433	0.00140463	0.0477872
ENSMUSG00000049723	Mmp12	matrix metallopeptidase 12	protein coding gene	MGI:97005	-1.74285	3.94559	35.9024	1.34105e-06	0.000402683
ENSMUSG00000067356	B430203G13Rik	RIKEN cDNA B430203G13 gene	protein coding gene	MGI:3642832	-1.73502	3.66833	17.2533	0.000243969	0.0145576
ENSMUSG00000040552	C3ar1	complement component 3a receptor 1	protein coding gene	MGI:1097680	-1.72394	3.65906	22.8458	4.18739e-05	0.00460209
ENSMUSG00000020032	Nuak1	NUAK family, SNF1-like kinase, 1	protein coding gene	MGI:1925226	-1.70394	3.26855	23.846	3.12119e-05	0.00374885
ENSMUSG00000028389	Zfp37	zinc finger protein 37	protein coding gene	MGI:99181	-1.69912	3.54363	18.4011	0.000166897	0.0113398
ENSMUSG00000070501	Ifi214	interferon activated gene 214	protein coding gene	MGI:3584522	-1.69898	4.30119	46.8151	1.25295e-07	8.33075e-05
ENSMUSG00000046442	Ppm1e	protein phosphatase 1E (PP2C domain containing)	protein coding gene	MGI:2444096	-1.69137	4.40917	51.1239	5.39798e-08	4.56792e-05
ENSMUSG00000089942	Pira2	paired-Ig-like receptor A2	protein coding gene	MGI:1195970	-1.68992	6.56872	24.9254	2.2877e-05	0.00304524
ENSMUSG00000026321	Tnfrsf11a	tumor necrosis factor receptor superfamily, member 11a, NFKB activator	protein coding gene	MGI:1314891	-1.68982	5.28237	24.221	2.79976e-05	0.0034982
ENSMUSG00000032186	Tmod2	tropomodulin 2	protein coding gene	MGI:1355335	-1.67993	3.0849	19.7638	0.00010769	0.00864167
ENSMUSG00000005089	Slc1a2	solute carrier family 1 (glial high affinity glutamate transporter), member 2	protein coding gene	MGI:101931	-1.67938	2.53936	12.0936	0.00154493	0.0508161
ENSMUSG00000079450	Cldn34c1	claudin 34C1	protein coding gene	MGI:1920311	-1.67671	3.59836	19.4734	0.000118098	0.00908523
ENSMUSG00000056966	Gjc3	gap junction protein, gamma 3	protein coding gene	MGI:2153041	-1.67602	3.02559	19.4505	0.000118963	0.00911415
ENSMUSG00000040310	Alx4	aristaless-like homeobox 4	protein coding gene	MGI:108359	-1.67355	3.37612	17.6342	0.000214845	0.013344
ENSMUSG00000023781	Hes7	hairy and enhancer of split 7 (Drosophila)	protein coding gene	MGI:2135679	-1.66573	4.42452	18.6951	0.000151673	0.0107365
ENSMUSG00000005360	Slc1a3	solute carrier family 1 (glial high affinity glutamate transporter), member 3	protein coding gene	MGI:99917	-1.6594	4.08535	27.7144	1.05536e-05	0.00180254
ENSMUSG00000022103	Gfra2	glial cell line derived neurotrophic factor family receptor alpha 2	protein coding gene	MGI:1195462	-1.64773	3.45118	12.2724	0.00144302	0.0488448
ENSMUSG00000030283	St8sia1	ST8 alpha-N-acetyl-neuraminide alpha-2,8-sialyltransferase 1	protein coding gene	MGI:106011	-1.6395	3.59681	16.6789	0.000296168	0.0166579
ENSMUSG00000027955	Fam198b	family with sequence similarity 198, member B	protein coding gene	MGI:1915909	-1.62631	2.87063	16.9158	0.000273318	0.0156534
ENSMUSG00000040093	Bmf	BCL2 modifying factor	protein coding gene	MGI:2176433	-1.61994	3.221	18.5638	0.000158279	0.0109577
ENSMUSG00000048070	Pirt	phosphoinositide-interacting regulator of transient receptor potential channels	protein coding gene	MGI:2443635	-1.61967	2.96676	14.7317	0.00058324	0.0264189
ENSMUSG00000017446	C1qtnf1	C1q and tumor necrosis factor related protein 1	protein coding gene	MGI:1919254	-1.61527	3.15512	16.896	0.00027515	0.015665
ENSMUSG00000038528	Mfsd4b5	major facilitator superfamily domain containing 4B5	protein coding gene	MGI:2446139	-1.61221	5.32835	35.4894	1.47841e-06	0.000423439
ENSMUSG00000032864	Rag2	recombination activating gene 2	protein coding gene	MGI:97849	-1.60743	3.12054	15.225	0.000489707	0.023416
ENSMUSG00000045515	Pou3f3	POU domain, class 3, transcription factor 3	protein coding gene	MGI:102564	-1.60599	3.68762	16.8588	0.000278636	0.0157671
ENSMUSG00000037542	Aldh8a1	aldehyde dehydrogenase 8 family, member A1	protein coding gene	MGI:2653900	-1.60421	4.55466	37.6633	8.91106e-07	0.000307217
ENSMUSG00000042523	Dnal1	dynein, axonemal, light chain 1	protein coding gene	MGI:1921462	-1.60199	3.25766	13.972	0.000766746	0.0320584
ENSMUSG00000043154	Ppp2r3a	protein phosphatase 2, regulatory subunit B'', alpha	protein coding gene	MGI:2442104	-1.59577	5.03563	32.1522	3.33028e-06	0.000784808
ENSMUSG00000078984	Gm11027	predicted gene 11027	protein coding gene	MGI:3779250	-1.58794	3.13892	12.8257	0.00117074	0.0422396
ENSMUSG00000022753	Tmem30c	transmembrane protein 30C	protein coding gene	MGI:1918277	-1.56587	3.81915	16.085	0.000362914	0.0195837
ENSMUSG00000028427	Aqp7	aquaporin 7	protein coding gene	MGI:1314647	-1.56267	3.44633	15.3439	0.000469659	0.0228289
ENSMUSG00000022367	Has2	hyaluronan synthase 2	protein coding gene	MGI:107821	-1.56235	2.88603	12.2554	0.00145237	0.0489058
ENSMUSG00000013353	4931406B18Rik	RIKEN cDNA 4931406B18 gene	protein coding gene	MGI:1921304	-1.5598	5.42327	27.4952	1.1199e-05	0.00185653
ENSMUSG00000048763	Hoxb3	homeobox B3	protein coding gene	MGI:96184	-1.54067	2.83379	15.0893	0.000513716	0.024055
ENSMUSG00000095105	Edaradd	EDAR (ectodysplasin-A receptor)-associated death domain	protein coding gene	MGI:1931001	-1.5296	3.40193	21.2066	6.86774e-05	0.00636069
ENSMUSG00000044519	Zfp488	zinc finger protein 488	protein coding gene	MGI:2686052	-1.5281	2.91731	12.818	0.00117416	0.0422813
ENSMUSG00000073682	Gm10563	predicted gene 10563	protein coding gene	MGI:3642630	-1.51949	5.13911	30.185	5.49229e-06	0.00113611
ENSMUSG00000041052	Slc7a13	solute carrier family 7, (cationic amino acid transporter, y+ system) member 13	protein coding gene	MGI:1921337	-1.51864	3.04328	12.1306	0.00152321	0.0502796
ENSMUSG00000041540	Sox5	SRY (sex determining region Y)-box 5	protein coding gene	MGI:98367	-1.51269	2.96346	14.8396	0.000561254	0.02561
ENSMUSG00000055116	Arntl	aryl hydrocarbon receptor nuclear translocator-like	protein coding gene	MGI:1096381	-1.51076	3.75392	21.5012	6.27546e-05	0.00597813
ENSMUSG00000020155	Kcnmb1	potassium large conductance calcium-activated channel, subfamily M, beta member 1	protein coding gene	MGI:1334203	-1.50901	3.16759	14.9421	0.0005412	0.0249582
ENSMUSG00000071398	2410004P03Rik	RIKEN cDNA 2410004P03 gene	protein coding gene	MGI:1920917	-1.50752	3.63808	20.9465	7.44017e-05	0.00665931
ENSMUSG00000070709	Zfp974	zinc finger protein 974	protein coding gene	MGI:1920680	-1.50722	2.75058	14.3101	0.000678394	0.0295086
ENSMUSG00000067242	Lgi1	leucine-rich repeat LGI family, member 1	protein coding gene	MGI:1861691	-1.50643	2.83602	13.4488	0.000928643	0.0363969
ENSMUSG00000074364	Ehd2	EH-domain containing 2	protein coding gene	MGI:2154274	-1.50241	2.98555	12.5369	0.00130521	0.0455041
ENSMUSG00000027168	Pax6	paired box 6	protein coding gene	MGI:97490	-1.50162	3.71277	22.1963	5.08399e-05	0.00525826
ENSMUSG00000019577	Pdk4	pyruvate dehydrogenase kinase, isoenzyme 4	protein coding gene	MGI:1351481	-1.49609	3.77413	18.2374	0.000176075	0.0118339
ENSMUSG00000095139	Pou3f2	POU domain, class 3, transcription factor 2	protein coding gene	MGI:101895	-1.48878	2.74078	12.9071	0.00113558	0.0416637
ENSMUSG00000002459	Rgs20	regulator of G-protein signaling 20	protein coding gene	MGI:1929866	-1.48761	2.72785	13.0596	0.00107276	0.0400554
ENSMUSG00000067795	4930444P10Rik	RIKEN cDNA 4930444P10 gene	protein coding gene	MGI:1923049	-1.48738	4.05675	26.6144	1.42502e-05	0.00221428
ENSMUSG00000015599	Ttbk1	tau tubulin kinase 1	protein coding gene	MGI:2147036	-1.4781	3.22375	15.0863	0.000514255	0.024055
ENSMUSG00000057132	Rpgrip1	retinitis pigmentosa GTPase regulator interacting protein 1	protein coding gene	MGI:1932134	-1.47536	3.63574	14.3283	0.000673972	0.0294892
ENSMUSG00000059146	Ntrk3	neurotrophic tyrosine kinase, receptor, type 3	protein coding gene	MGI:97385	-1.47153	6.43064	42.2431	3.23358e-07	0.000146248
ENSMUSG00000031079	Zfp300	zinc finger protein 300	protein coding gene	MGI:3045326	-1.46733	4.17391	18.6196	0.000155433	0.0108378
ENSMUSG00000004698	Hdac9	histone deacetylase 9	protein coding gene	MGI:1931221	-1.44164	3.81175	17.8028	0.000203163	0.012953
ENSMUSG00000022768	Ccdc116	coiled-coil domain containing 116	protein coding gene	MGI:1924122	-1.43554	3.00948	12.1342	0.00152112	0.0502796
ENSMUSG00000020926	Adam11	a disintegrin and metallopeptidase domain 11	protein coding gene	MGI:1098667	-1.43387	3.56369	16.9073	0.000274105	0.0156534
ENSMUSG00000017009	Sdc4	syndecan 4	protein coding gene	MGI:1349164	-1.41372	3.88575	19.7769	0.000107245	0.00864167
ENSMUSG00000025014	Dntt	deoxynucleotidyltransferase, terminal	protein coding gene	MGI:98659	-1.4098	4.75509	20.6159	8.24269e-05	0.0071882
ENSMUSG00000056758	Hmga2	high mobility group AT-hook 2	protein coding gene	MGI:101761	-1.40315	2.96888	13.37	0.000956052	0.037236
ENSMUSG00000029442	Wdr66	WD repeat domain 66	protein coding gene	MGI:1918495	-1.39825	4.85149	21.6702	5.96074e-05	0.00576923
ENSMUSG00000035107	Dcbld2	discoidin, CUB and LCCL domain containing 2	protein coding gene	MGI:1920629	-1.3955	5.97086	27.3054	1.1792e-05	0.00191131
ENSMUSG00000032298	Neil1	nei endonuclease VIII-like 1 (E. coli)	protein coding gene	MGI:1920024	-1.38518	3.21225	15.4388	0.000454279	0.0223233
ENSMUSG00000014030	Pax5	paired box 5	protein coding gene	MGI:97489	-1.38506	6.98524	64.422	3.03153e-07	0.000141095
ENSMUSG00000044349	Snhg11	small nucleolar RNA host gene 11	protein coding gene	MGI:2441845	-1.38325	5.18551	40.3312	8.46139e-07	0.000302934
ENSMUSG00000037703	Lzts3	leucine zipper, putative tumor suppressor family member 3	protein coding gene	MGI:2656976	-1.3831	3.08997	15.2257	0.000489585	0.023416
ENSMUSG00000047898	Ccr4	chemokine (C-C motif) receptor 4	protein coding gene	MGI:107824	-1.38043	3.12583	14.041	0.000747761	0.0316388
ENSMUSG00000056258	Kcnq3	potassium voltage-gated channel, subfamily Q, member 3	protein coding gene	MGI:1336181	-1.37924	3.30769	13.6901	0.000849816	0.0342447
ENSMUSG00000027831	Veph1	ventricular zone expressed PH domain-containing 1	protein coding gene	MGI:1920039	-1.37776	3.69602	18.7778	0.000147659	0.0104923
ENSMUSG00000095562	Gm21887	predicted gene, 21887	protein coding gene	MGI:5434051	-1.37004	3.78453	18.5506	0.000158957	0.0109577
ENSMUSG00000030122	Ptms	parathymosin	protein coding gene	MGI:1916452	-1.36875	7.09737	38.2129	7.86155e-07	0.000292964
ENSMUSG00000004113	Cacna1b	calcium channel, voltage-dependent, N type, alpha 1B subunit	protein coding gene	MGI:88296	-1.36595	3.26733	12.8499	0.00116017	0.0421031
ENSMUSG00000067780	Pi15	peptidase inhibitor 15	protein coding gene	MGI:1934659	-1.36209	4.12394	21.1532	6.98122e-05	0.00637105
ENSMUSG00000106631	Gm42669	predicted gene 42669	protein coding gene	MGI:5662806	-1.34901	4.86671	41.3688	2.37872e-06	0.000589804
ENSMUSG00000029122	Evc	EvC ciliary complex subunit 1	protein coding gene	MGI:1890596	-1.34425	3.44016	12.7063	0.00122444	0.0434199
ENSMUSG00000063646	Jakmip1	janus kinase and microtubule interacting protein 1	protein coding gene	MGI:1923321	-1.34172	6.00361	56.5449	1.08341e-06	0.000343631
ENSMUSG00000038738	Shank1	SH3/ankyrin domain gene 1	protein coding gene	MGI:3613677	-1.33767	4.92857	26.6087	1.42726e-05	0.00221428
ENSMUSG00000019876	Pkib	protein kinase inhibitor beta, cAMP dependent, testis specific	protein coding gene	MGI:101937	-1.33466	5.23186	25.1383	2.15333e-05	0.00294769
ENSMUSG00000032023	Jhy	juvenile hydrocephalus	protein coding gene	MGI:1918239	-1.33266	3.26049	12.0816	0.00155209	0.0508489
ENSMUSG00000021986	Amer2	APC membrane recruitment 2	protein coding gene	MGI:1919375	-1.33077	4.2916	22.894	4.12797e-05	0.00460182
ENSMUSG00000067586	S1pr3	sphingosine-1-phosphate receptor 3	protein coding gene	MGI:1339365	-1.32476	3.39492	15.2467	0.000485977	0.023416
ENSMUSG00000038179	Slamf7	SLAM family member 7	protein coding gene	MGI:1922595	-1.32356	4.81219	22.1251	5.19409e-05	0.00531309
ENSMUSG00000074213	Gm10642	predicted gene 10642	protein coding gene	MGI:3704338	-1.31743	3.7944	12.8831	0.00114584	0.0418206
ENSMUSG00000028031	Dkk2	dickkopf WNT signaling pathway inhibitor 2	protein coding gene	MGI:1890663	-1.3145	3.45556	15.886	0.000388749	0.0205752
ENSMUSG00000055022	Cntn1	contactin 1	protein coding gene	MGI:105980	-1.31384	3.5948	12.2665	0.00144624	0.0488652
ENSMUSG00000014813	Stc1	stanniocalcin 1	protein coding gene	MGI:109131	-1.31338	3.58501	15.1548	0.00050197	0.0236587
ENSMUSG00000037138	Aff3	AF4/FMR2 family, member 3	protein coding gene	MGI:106927	-1.31332	6.45856	53.0256	1.44242e-06	0.000423439
ENSMUSG00000041797	Abca9	ATP-binding cassette, sub-family A (ABC1), member 9	protein coding gene	MGI:2386796	-1.30856	4.25242	15.615	0.000427153	0.0216684
ENSMUSG00000037341	Slc9a7	solute carrier family 9 (sodium/hydrogen exchanger), member 7	protein coding gene	MGI:2444530	-1.3071	4.67723	18.9899	0.000137888	0.0101868
ENSMUSG00000030806	Stx1b	syntaxin 1B	protein coding gene	MGI:1930705	-1.30702	3.07167	13.8009	0.000816074	0.0333909
ENSMUSG00000026576	Atp1b1	ATPase, Na+/K+ transporting, beta 1 polypeptide	protein coding gene	MGI:88108	-1.30698	5.57602	20.8544	7.6549e-05	0.00681872
ENSMUSG00000091227	Gm3755	predicted gene 3755	protein coding gene	MGI:3781930	-1.2937	6.1875	41.2917	2.08565e-06	0.000539286
ENSMUSG00000057098	Ebf1	early B cell factor 1	protein coding gene	MGI:95275	-1.28959	7.12491	62.3994	1.68931e-06	0.000469402
ENSMUSG00000051111	Sv2c	synaptic vesicle glycoprotein 2c	protein coding gene	MGI:1922459	-1.27095	3.85204	16.3033	0.000336683	0.0184354
ENSMUSG00000091898	Tnnc1	troponin C, cardiac/slow skeletal	protein coding gene	MGI:98779	-1.26393	3.37796	13.1403	0.00104099	0.0393904
ENSMUSG00000062168	Ppef1	protein phosphatase with EF hand calcium-binding domain 1	protein coding gene	MGI:1097157	-1.26377	4.09788	17.5968	0.000217536	0.0134547
ENSMUSG00000031906	Smpd3	sphingomyelin phosphodiesterase 3, neutral	protein coding gene	MGI:1927578	-1.25191	3.32254	12.9701	0.00110915	0.0409704
ENSMUSG00000029920	Smarcad1	SWI/SNF-related, matrix-associated actin-dependent regulator of chromatin, subfamily a, containing DEAD/H box 1	protein coding gene	MGI:95453	-1.247	6.69944	17.4582	0.000227813	0.0139055
ENSMUSG00000036466	Megf11	multiple EGF-like-domains 11	protein coding gene	MGI:1920951	-1.24642	5.12332	25.5606	1.91118e-05	0.00271606
ENSMUSG00000020601	Trib2	tribbles pseudokinase 2	protein coding gene	MGI:2145021	-1.24382	6.03919	42.0757	5.69981e-06	0.00116608
ENSMUSG00000000567	Sox9	SRY (sex determining region Y)-box 9	protein coding gene	MGI:98371	-1.24206	4.41274	24.3339	2.71001e-05	0.00343213
ENSMUSG00000001225	Slc26a3	solute carrier family 26, member 3	protein coding gene	MGI:107181	-1.23764	3.68085	13.093	0.00105949	0.0396871
ENSMUSG00000013150	Gfod2	glucose-fructose oxidoreductase domain containing 2	protein coding gene	MGI:1917825	-1.2357	4.59556	23.4862	3.46684e-05	0.00400884
ENSMUSG00000078808	Vmn1r58	vomeronasal 1 receptor 58	protein coding gene	MGI:3033473	-1.23049	3.82247	13.1319	0.00104425	0.0394337
ENSMUSG00000031425	Plp1	proteolipid protein (myelin) 1	protein coding gene	MGI:97623	-1.22427	3.7655	15.3365	0.000470875	0.0228289
ENSMUSG00000037972	Snn	stannin	protein coding gene	MGI:1276549	-1.22234	5.21897	31.0708	1.47459e-05	0.00223191
ENSMUSG00000063730	Hsd3b2	hydroxy-delta-5-steroid dehydrogenase, 3 beta- and steroid delta-isomerase 2	protein coding gene	MGI:96234	-1.22135	4.14062	17.3187	0.00023868	0.0143803
ENSMUSG00000033981	Gria2	glutamate receptor, ionotropic, AMPA2 (alpha 2)	protein coding gene	MGI:95809	-1.22125	3.6961	13.7395	0.000834596	0.0337775
ENSMUSG00000002346	Slc25a42	solute carrier family 25, member 42	protein coding gene	MGI:1920345	-1.21873	5.35093	30.5185	1.21407e-05	0.00194272
ENSMUSG00000028532	Cachd1	cache domain containing 1	protein coding gene	MGI:2444177	-1.21697	3.97886	19.0197	0.000136569	0.0101295
ENSMUSG00000015745	Plekho1	pleckstrin homology domain containing, family O member 1	protein coding gene	MGI:1914470	-1.21655	5.47769	32.0104	1.18064e-05	0.00191131
ENSMUSG00000038543	BC028528	cDNA sequence BC028528	protein coding gene	MGI:2385885	-1.21532	4.47668	20.0794	9.74806e-05	0.00810177
ENSMUSG00000040724	Kcna2	potassium voltage-gated channel, shaker-related subfamily, member 2	protein coding gene	MGI:96659	-1.21463	3.86233	15.8154	0.000398388	0.0208337
ENSMUSG00000045589	Frrs1l	ferric-chelate reductase 1 like	protein coding gene	MGI:2442704	-1.21128	4.22127	14.7389	0.000581736	0.0264151
ENSMUSG00000036815	Dpp10	dipeptidylpeptidase 10	protein coding gene	MGI:2442409	-1.20671	4.6108	19.2931	0.000125095	0.00946707
ENSMUSG00000032652	Crebl2	cAMP responsive element binding protein-like 2	protein coding gene	MGI:1889385	-1.19826	5.2962	23.5705	3.38234e-05	0.00393556
ENSMUSG00000014453	Blk	B lymphoid kinase	protein coding gene	MGI:88169	-1.19617	3.95114	19.0995	0.000133108	0.0099521
ENSMUSG00000035000	Dpp4	dipeptidylpeptidase 4	protein coding gene	MGI:94919	-1.19431	4.98599	25.9847	2.89932e-05	0.00355891
ENSMUSG00000044667	Plppr4	phospholipid phosphatase related 4	protein coding gene	MGI:106530	-1.18932	4.20791	18.5401	0.000159501	0.0109577
ENSMUSG00000076431	Sox4	SRY (sex determining region Y)-box 4	protein coding gene	MGI:98366	-1.18772	5.72309	31.9535	1.79322e-05	0.00260815
ENSMUSG00000052783	Grk4	G protein-coupled receptor kinase 4	protein coding gene	MGI:95801	-1.17976	5.31664	18.8023	0.000146494	0.0104895
ENSMUSG00000032308	Ulk3	unc-51-like kinase 3	protein coding gene	MGI:1918992	-1.17165	4.82452	22.3764	4.81654e-05	0.00506607
ENSMUSG00000029661	Col1a2	collagen, type I, alpha 2	protein coding gene	MGI:88468	-1.16731	3.67704	12.0852	0.00154994	0.0508489
ENSMUSG00000036552	Ermard	ER membrane associated RNA degradation	protein coding gene	MGI:1917317	-1.15848	6.27524	47.2073	2.25407e-05	0.00304524
ENSMUSG00000037692	Ahdc1	AT hook, DNA binding motif, containing 1	protein coding gene	MGI:2444218	-1.15848	4.46422	22.1189	6.48624e-05	0.0060987
ENSMUSG00000031450	Grk1	G protein-coupled receptor kinase 1	protein coding gene	MGI:1345146	-1.1562	3.80292	14.1378	0.00072198	0.0308282
ENSMUSG00000021974	Fgf9	fibroblast growth factor 9	protein coding gene	MGI:104723	-1.15171	4.90089	24.6369	4.95148e-05	0.00517875
ENSMUSG00000001089	Luzp1	leucine zipper protein 1	protein coding gene	MGI:107629	-1.1484	5.24991	30.126	5.17168e-05	0.00531309
ENSMUSG00000078742	Gm10985	predicted gene 10985	protein coding gene	MGI:3779200	-1.14074	4.23861	15.771	0.000404577	0.0209805
ENSMUSG00000003882	Il7r	interleukin 7 receptor	protein coding gene	MGI:96562	-1.14046	4.94249	26.3247	5.98088e-05	0.00576923
ENSMUSG00000038692	Hoxb4	homeobox B4	protein coding gene	MGI:96185	-1.13071	4.60789	22.4047	8.88289e-05	0.00755126
ENSMUSG00000030922	Lyrm1	LYR motif containing 1	protein coding gene	MGI:1921169	-1.12347	3.87938	12.5414	0.00130304	0.0455041
ENSMUSG00000029420	Rimbp2	RIMS binding protein 2	protein coding gene	MGI:2443235	-1.11017	5.12487	18.644	0.000154207	0.0107928
ENSMUSG00000019775	Rgs17	regulator of G-protein signaling 17	protein coding gene	MGI:1927469	-1.10596	3.87959	13.2442	0.00100162	0.0386071
ENSMUSG00000057457	Phex	phosphate regulating endopeptidase homolog, X-linked	protein coding gene	MGI:107489	-1.10575	4.86441	17.2671	0.000242845	0.0145497
ENSMUSG00000075028	Prdm11	PR domain containing 11	protein coding gene	MGI:2685553	-1.10129	5.21302	22.6519	7.83009e-05	0.00690866
ENSMUSG00000018168	Ikzf3	IKAROS family zinc finger 3	protein coding gene	MGI:1342542	-1.09914	6.70802	31.0958	4.4926e-05	0.0048346
ENSMUSG00000030708	Dnajb13	DnaJ heat shock protein family (Hsp40) member B13	protein coding gene	MGI:1916637	-1.09786	3.67167	12.7132	0.00122128	0.0433964
ENSMUSG00000030770	Parva	parvin, alpha	protein coding gene	MGI:1931144	-1.08586	3.71817	12.4744	0.00133647	0.0461619
ENSMUSG00000046688	Tifa	TRAF-interacting protein with forkhead-associated domain	protein coding gene	MGI:2182965	-1.08058	5.07365	26.8116	0.000128483	0.00968408
ENSMUSG00000024174	Pot1b	protection of telomeres 1B	protein coding gene	MGI:1920086	-1.07068	4.95872	21.3642	0.000140847	0.0102029
ENSMUSG00000027217	Tspan18	tetraspanin 18	protein coding gene	MGI:1917186	-1.04762	4.94958	14.3426	0.000670515	0.0294892
ENSMUSG00000074182	Znhit6	zinc finger, HIT type 6	protein coding gene	MGI:1916996	-1.04662	4.87585	24.0372	0.00021165	0.0133039
ENSMUSG00000053310	Nrgn	neurogranin	protein coding gene	MGI:1927184	-1.04263	4.24105	13.9283	0.000779017	0.0323006
ENSMUSG00000038421	Fcrla	Fc receptor-like A	protein coding gene	MGI:2138647	-1.03634	4.49648	15.0541	0.000520154	0.0242699
ENSMUSG00000044340	Phlpp1	PH domain and leucine rich repeat protein phosphatase 1	protein coding gene	MGI:2138327	-1.03377	4.6506	20.4446	0.000301249	0.0168926
ENSMUSG00000043059	Zfp513	zinc finger protein 513	protein coding gene	MGI:2141255	-1.02789	5.09205	24.1545	0.000252515	0.0148462
ENSMUSG00000052949	Rnf157	ring finger protein 157	protein coding gene	MGI:2442484	-1.02719	4.46038	18.2181	0.000417774	0.0213087
ENSMUSG00000030468	Siglecg	sialic acid binding Ig-like lectin G	protein coding gene	MGI:2443630	-1.0267	5.8433	27.8472	0.000183201	0.0122245
ENSMUSG00000025971	Maip1	matrix AAA peptidase interacting protein 1	protein coding gene	MGI:1915365	-1.0113	5.03423	18.138	0.000308417	0.0171397
ENSMUSG00000020723	Cacng4	calcium channel, voltage-dependent, gamma subunit 4	protein coding gene	MGI:1859167	-1.00898	4.31801	13.0294	0.00108489	0.0403121
ENSMUSG00000029245	Epha5	Eph receptor A5	protein coding gene	MGI:99654	-1.0089	6.23294	22.4305	0.000189623	0.0125244
ENSMUSG00000028630	Dyrk2	dual-specificity tyrosine-(Y)-phosphorylation regulated kinase 2	protein coding gene	MGI:1330301	-1.00832	4.44202	16.2732	0.000524579	0.0243962
ENSMUSG00000024462	Gabbr1	gamma-aminobutyric acid (GABA) B receptor, 1	protein coding gene	MGI:1860139	-1.00773	6.31764	18.2169	0.00019565	0.0127776
ENSMUSG00000017188	Coa3	cytochrome C oxidase assembly factor 3	protein coding gene	MGI:1098757	1.00254	3.73063	12.2421	0.00145974	0.0489659
ENSMUSG00000026520	Pycr2	pyrroline-5-carboxylate reductase family, member 2	protein coding gene	MGI:1277956	1.00389	4.63494	14.0928	0.000733848	0.0312633
ENSMUSG00000020125	Elane	elastase, neutrophil expressed	protein coding gene	MGI:2679229	1.00539	9.1759	25.008	0.00013933	0.0102029
ENSMUSG00000008333	Snrpb2	U2 small nuclear ribonucleoprotein B	protein coding gene	MGI:104805	1.00542	5.14529	21.6764	0.000366436	0.0197135
ENSMUSG00000022013	Dnajc15	DnaJ heat shock protein family (Hsp40) member C15	protein coding gene	MGI:1913398	1.00567	3.96883	13.5451	0.00105676	0.0396649
ENSMUSG00000025068	Gsto1	glutathione S-transferase omega 1	protein coding gene	MGI:1342273	1.01202	4.38477	16.334	0.000609372	0.0272709
ENSMUSG00000063316	Rpl27	ribosomal protein L27	protein coding gene	MGI:98036	1.01335	6.27499	36.1669	0.000196294	0.0127776
ENSMUSG00000021024	Psma6	proteasome (prosome, macropain) subunit, alpha type 6	protein coding gene	MGI:1347006	1.0164	6.01849	23.0822	0.000206867	0.0131441
ENSMUSG00000059743	Fdps	farnesyl diphosphate synthetase	protein coding gene	MGI:104888	1.01672	5.49298	17.737	0.00025438	0.0148462
ENSMUSG00000047749	Zc3hav1l	zinc finger CCCH-type, antiviral 1-like	protein coding gene	MGI:2443387	1.0185	5.95872	25.5012	0.000215029	0.013344
ENSMUSG00000055148	Klf2	Kruppel-like factor 2 (lung)	protein coding gene	MGI:1342772	1.01907	6.45873	19.818	0.000160096	0.0109577
ENSMUSG00000027248	Pdia3	protein disulfide isomerase associated 3	protein coding gene	MGI:95834	1.02062	8.48102	30.7565	0.000116137	0.0090625
ENSMUSG00000022769	Sdf2l1	stromal cell-derived factor 2-like 1	protein coding gene	MGI:2149842	1.02209	4.75614	14.0152	0.000754782	0.0317913
ENSMUSG00000026032	Ndufb3	NADH dehydrogenase (ubiquinone) 1 beta subcomplex 3	protein coding gene	MGI:1913745	1.02403	4.67117	19.7565	0.000437086	0.0218743
ENSMUSG00000006589	Aprt	adenine phosphoribosyl transferase	protein coding gene	MGI:88061	1.03233	6.2588	29.6563	0.000153692	0.0107928
ENSMUSG00000027132	Katnbl1	katanin p80 subunit B like 1	protein coding gene	MGI:1919675	1.03467	3.72122	13.5248	0.00113687	0.0416637
ENSMUSG00000024014	Pim1	proviral integration site 1	protein coding gene	MGI:97584	1.03491	6.70604	20.409	0.000121998	0.00927032
ENSMUSG00000022452	Smdt1	single-pass membrane protein with aspartate rich tail 1	protein coding gene	MGI:1916279	1.04753	5.29831	21.5822	0.000199649	0.0128168
ENSMUSG00000031231	Cox7b	cytochrome c oxidase subunit VIIb	protein coding gene	MGI:1913392	1.05004	5.55884	31.9621	0.000152308	0.0107406
ENSMUSG00000008682	Rpl10	ribosomal protein L10	protein coding gene	MGI:105943	1.05567	8.64791	39.1796	6.66938e-05	0.00620819
ENSMUSG00000001056	Nhp2	NHP2 ribonucleoprotein	protein coding gene	MGI:1098547	1.06947	5.69896	30.782	0.000117315	0.0090625
ENSMUSG00000032330	Cox7a2	cytochrome c oxidase subunit VIIa 2	protein coding gene	MGI:1316715	1.06992	5.6211	27.8304	0.000116945	0.0090625
ENSMUSG00000019139	Isyna1	myo-inositol 1-phosphate synthase A1	protein coding gene	MGI:1919030	1.07489	4.72877	20.6149	0.000201575	0.012896
ENSMUSG00000018585	Atox1	antioxidant 1 copper chaperone	protein coding gene	MGI:1333855	1.07607	4.08333	14.0033	0.000758065	0.0318576
ENSMUSG00000028367	Txn1	thioredoxin 1	protein coding gene	MGI:98874	1.07709	6.27169	23.6964	7.78972e-05	0.00690577
ENSMUSG00000012405	Rpl15	ribosomal protein L15	protein coding gene	MGI:1913730	1.08165	7.55115	21.3172	6.63873e-05	0.00620819
ENSMUSG00000027502	Rtfdc1	replication termination factor 2 domain containing 1	protein coding gene	MGI:1913654	1.08191	6.90609	51.5411	5.5747e-05	0.00551909
ENSMUSG00000031068	Glrx3	glutaredoxin 3	protein coding gene	MGI:1353653	1.08567	5.43619	27.9762	0.000101016	0.00824831
ENSMUSG00000068566	Myadm	myeloid-associated differentiation marker	protein coding gene	MGI:1355332	1.08666	4.98682	21.7957	0.00011999	0.00915512
ENSMUSG00000036751	Cox6b1	cytochrome c oxidase, subunit VIb polypeptide 1	protein coding gene	MGI:107460	1.08721	5.8169	36.9478	8.18101e-05	0.00718424
ENSMUSG00000076441	Ass1	argininosuccinate synthetase 1	protein coding gene	MGI:88090	1.09824	4.68766	16.9486	0.000270308	0.0155318
ENSMUSG00000022026	Olfm4	olfactomedin 4	protein coding gene	MGI:2685142	1.09838	9.00083	29.9807	3.27962e-05	0.00384004
ENSMUSG00000059534	Uqcr10	ubiquinol-cytochrome c reductase, complex III subunit X	protein coding gene	MGI:1913402	1.10985	5.26685	29.9959	8.31282e-05	0.00719813
ENSMUSG00000040809	Chil3	chitinase-like 3	protein coding gene	MGI:1330860	1.1237	8.90926	20.3958	8.82785e-05	0.0075389
ENSMUSG00000046330	Rpl37a	ribosomal protein L37a	protein coding gene	MGI:98068	1.13005	7.48779	22.8631	4.16598e-05	0.00460209
ENSMUSG00000020323	Prss57	protease, serine 57	protein coding gene	MGI:1920356	1.13915	4.82272	18.8546	0.00014404	0.0103938
ENSMUSG00000026385	Dbi	diazepam binding inhibitor	protein coding gene	MGI:94865	1.14004	5.54791	24.7679	4.2559e-05	0.00463346
ENSMUSG00000029322	Plac8	placenta-specific 8	protein coding gene	MGI:2445289	1.14447	6.77165	33.3029	2.29003e-05	0.00304524
ENSMUSG00000062070	Pgk1	phosphoglycerate kinase 1	protein coding gene	MGI:97555	1.14514	7.48497	39.7835	1.88169e-05	0.00269473
ENSMUSG00000059040	Eno1b	enolase 1B, retrotransposed	protein coding gene	MGI:3648653	1.1531	7.35676	32.0448	1.68033e-05	0.00250262
ENSMUSG00000051748	Wfdc21	WAP four-disulfide core domain 21	protein coding gene	MGI:1913357	1.16919	8.28664	41.4396	1.12686e-05	0.00185653
ENSMUSG00000000088	Cox5a	cytochrome c oxidase subunit Va	protein coding gene	MGI:88474	1.17963	5.80919	37.4217	2.06164e-05	0.00284308
ENSMUSG00000037278	Tmem97	transmembrane protein 97	protein coding gene	MGI:1916321	1.18139	3.56073	12.3941	0.00137777	0.047064
ENSMUSG00000068479	Mfap1a	microfibrillar-associated protein 1A	protein coding gene	MGI:1914782	1.18167	6.55414	44.1418	1.24461e-05	0.00196363
ENSMUSG00000026833	Olfm1	olfactomedin 1	protein coding gene	MGI:1860437	1.18247	4.14676	21.9886	0.000100491	0.00824155
ENSMUSG00000057863	Rpl36	ribosomal protein L36	protein coding gene	MGI:1860603	1.19001	7.41858	48.93	8.96206e-06	0.00161987
ENSMUSG00000059325	Hopx	HOP homeobox	protein coding gene	MGI:1916782	1.19862	4.1033	13.9366	0.000776671	0.0322752
ENSMUSG00000041355	Ssr2	signal sequence receptor, beta	protein coding gene	MGI:1913506	1.20426	5.03451	20.4475	8.68654e-05	0.00745241
ENSMUSG00000016024	Lbp	lipopolysaccharide binding protein	protein coding gene	MGI:1098776	1.20528	6.36363	31.1026	9.92551e-06	0.00174324
ENSMUSG00000038991	Txndc5	thioredoxin domain containing 5	protein coding gene	MGI:2145316	1.21813	6.03807	38.9074	9.22237e-06	0.00165089
ENSMUSG00000028645	Slc2a1	solute carrier family 2 (facilitated glucose transporter), member 1	protein coding gene	MGI:95755	1.21838	4.22498	16.1509	0.000354774	0.0192001
ENSMUSG00000039001	Rps21	ribosomal protein S21	protein coding gene	MGI:1913731	1.23096	7.73475	64.9488	4.2045e-06	0.000920885
ENSMUSG00000070493	Chchd2	coiled-coil-helix-coiled-coil-helix domain containing 2	protein coding gene	MGI:1261428	1.24734	6.51474	28.7456	8.00717e-06	0.00150575
ENSMUSG00000071713	Csf2rb	colony stimulating factor 2 receptor, beta, low-affinity (granulocyte-macrophage)	protein coding gene	MGI:1339759	1.25132	7.96764	26.5088	1.46719e-05	0.00223191
ENSMUSG00000020857	Nme2	NME/NM23 nucleoside diphosphate kinase 2	protein coding gene	MGI:97356	1.26012	4.93561	19.6683	0.000110999	0.00879346
ENSMUSG00000042737	Dpm3	dolichyl-phosphate mannosyltransferase polypeptide 3	protein coding gene	MGI:1915813	1.2685	3.14909	13.1052	0.00105467	0.0396649
ENSMUSG00000021917	Spcs1	signal peptidase complex subunit 1 homolog (S. cerevisiae)	protein coding gene	MGI:1916269	1.28145	4.12077	23.7989	3.16421e-05	0.00377616
ENSMUSG00000053317	Sec61b	Sec61 beta subunit	protein coding gene	MGI:1913462	1.3056	5.65202	24.4641	2.61038e-05	0.00337483
ENSMUSG00000044533	Rps2	ribosomal protein S2	protein coding gene	MGI:105110	1.30756	4.36543	14.5383	0.000624994	0.0277036
ENSMUSG00000070394	Tmem256	transmembrane protein 256	protein coding gene	MGI:1916436	1.3197	5.27932	33.7633	3.5581e-06	0.00080782
ENSMUSG00000032369	Plscr1	phospholipid scramblase 1	protein coding gene	MGI:893575	1.32355	5.25687	25.8724	1.75115e-05	0.00258739
ENSMUSG00000030748	Il4ra	interleukin 4 receptor, alpha	protein coding gene	MGI:105367	1.33171	5.75533	18.5382	0.000159602	0.0109577
ENSMUSG00000020396	Nefh	neurofilament, heavy polypeptide	protein coding gene	MGI:97309	1.33257	3.55824	13.5088	0.00090835	0.0359203
ENSMUSG00000056054	S100a8	S100 calcium binding protein A8 (calgranulin A)	protein coding gene	MGI:88244	1.33548	12.3319	30.885	4.58771e-06	0.000981717
ENSMUSG00000059089	Fcgr4	Fc receptor, IgG, low affinity IV	protein coding gene	MGI:2179523	1.33933	3.81655	17.4287	0.000230064	0.0139515
ENSMUSG00000041697	Cox6a1	cytochrome c oxidase subunit VIa polypeptide 1	protein coding gene	MGI:103099	1.36406	6.16244	43.2358	7.43528e-07	0.000289574
ENSMUSG00000031805	Jak3	Janus kinase 3	protein coding gene	MGI:99928	1.36498	5.60349	21.7213	5.86882e-05	0.00572041
ENSMUSG00000030560	Ctsc	cathepsin C	protein coding gene	MGI:109553	1.37882	5.92489	36.1233	1.27324e-06	0.000395067
ENSMUSG00000034880	Mrpl34	mitochondrial ribosomal protein L34	protein coding gene	MGI:2137227	1.38073	3.55695	15.4404	0.000454021	0.0223233
ENSMUSG00000025492	Ifitm3	interferon induced transmembrane protein 3	protein coding gene	MGI:1913391	1.38932	6.56874	28.5152	8.51295e-06	0.00156916
ENSMUSG00000024875	Yif1a	Yip1 interacting factor homolog A (S. cerevisiae)	protein coding gene	MGI:1915340	1.39623	3.00527	14.3192	0.000676173	0.0294892
ENSMUSG00000024681	Ms4a3	membrane-spanning 4-domains, subfamily A, member 3	protein coding gene	MGI:2158468	1.41495	6.60338	24.6831	2.45148e-05	0.00323683
ENSMUSG00000019158	Tmem160	transmembrane protein 160	protein coding gene	MGI:1916344	1.41937	3.798	21.9068	5.54797e-05	0.00551909
ENSMUSG00000071528	Usmg5	upregulated during skeletal muscle growth 5	protein coding gene	MGI:1891435	1.42717	4.96825	32.7324	2.88248e-06	0.000696924
ENSMUSG00000079641	Rpl39	ribosomal protein L39	protein coding gene	MGI:1914498	1.42995	6.593	45.9428	1.59064e-07	9.25403e-05
ENSMUSG00000040314	Ctsg	cathepsin G	protein coding gene	MGI:88563	1.45351	7.49511	31.8968	3.5504e-06	0.00080782
ENSMUSG00000059657	Stfa2l1	stefin A2 like 1	protein coding gene	MGI:3524944	1.45447	4.73406	12.6467	0.00125224	0.0442372
ENSMUSG00000074569	Gcnt7	glucosaminyl (N-acetyl) transferase family member 7	protein coding gene	MGI:3606143	1.45989	2.99922	15.7386	0.000409164	0.02107
ENSMUSG00000036111	Lmo1	LIM domain only 1	protein coding gene	MGI:102812	1.46866	3.47397	18.9566	0.000139374	0.0102029
ENSMUSG00000033307	Mif	macrophage migration inhibitory factor (glycosylation-inhibiting factor)	protein coding gene	MGI:96982	1.47098	5.68939	47.0104	1.7011e-07	9.59678e-05
ENSMUSG00000060288	Ppih	peptidyl prolyl isomerase H	protein coding gene	MGI:106499	1.48195	3.42565	17.733	0.000207921	0.0131662
ENSMUSG00000073435	Nme3	NME/NM23 nucleoside diphosphate kinase 3	protein coding gene	MGI:1930182	1.48592	3.4378	13.7405	0.000834281	0.0337775
ENSMUSG00000053175	Bcl3	B cell leukemia/lymphoma 3	protein coding gene	MGI:88140	1.53405	4.4912	15.9549	0.000379597	0.0201913
ENSMUSG00000036781	Rps27l	ribosomal protein S27-like	protein coding gene	MGI:1915191	1.54473	4.85956	33.5387	2.36382e-06	0.000589804
ENSMUSG00000071014	Ndufb6	NADH dehydrogenase (ubiquinone) 1 beta subcomplex, 6	protein coding gene	MGI:2684983	1.54763	3.59275	20.4909	8.56976e-05	0.00738626
ENSMUSG00000079597	Gm5483	predicted gene 5483	protein coding gene	MGI:3645124	1.54885	4.84816	17.6439	0.000214155	0.013344
ENSMUSG00000031765	Mt1	metallothionein 1	protein coding gene	MGI:97171	1.58733	5.27452	63.253	2.41278e-08	2.49548e-05
ENSMUSG00000039221	Rpl22l1	ribosomal protein L22 like 1	protein coding gene	MGI:1915278	1.61861	5.56732	53.4896	3.46573e-08	3.39587e-05
ENSMUSG00000030516	Tjp1	tight junction protein 1	protein coding gene	MGI:98759	1.63091	3.27005	13.2521	0.000998688	0.0385845
ENSMUSG00000034168	Irf2bpl	interferon regulatory factor 2 binding protein-like	protein coding gene	MGI:2442463	1.63461	3.01931	14.0763	0.000738253	0.0313791
ENSMUSG00000017057	Il13ra1	interleukin 13 receptor, alpha 1	protein coding gene	MGI:105052	1.64152	3.70301	17.3708	0.000234559	0.0141779
ENSMUSG00000060591	Ifitm2	interferon induced transmembrane protein 2	protein coding gene	MGI:1933382	1.66123	6.15566	53.0367	3.76879e-08	3.50818e-05
ENSMUSG00000011254	Thg1l	tRNA-histidine guanylyltransferase 1-like (S. cerevisiae)	protein coding gene	MGI:1913878	1.69495	8.55695	67.2696	3.30189e-09	4.3908e-06
ENSMUSG00000053113	Socs3	suppressor of cytokine signaling 3	protein coding gene	MGI:1201791	1.73717	3.9937	21.4993	6.27926e-05	0.00597813
ENSMUSG00000026365	Cfh	complement component factor h	protein coding gene	MGI:88385	1.74176	4.29313	51.5694	4.96089e-08	4.39794e-05
ENSMUSG00000022856	Tmem41a	transmembrane protein 41a	protein coding gene	MGI:1913914	1.74371	2.50668	14.3184	0.000676365	0.0294892
ENSMUSG00000026073	Il1r2	interleukin 1 receptor, type II	protein coding gene	MGI:96546	1.77091	5.33895	26.2582	1.57266e-05	0.00236115
ENSMUSG00000031776	Arl2bp	ADP-ribosylation factor-like 2 binding protein	protein coding gene	MGI:1349429	1.79796	5.77651	72.4277	1.4926e-09	2.31564e-06
ENSMUSG00000037095	Lrg1	leucine-rich alpha-2-glycoprotein 1	protein coding gene	MGI:1924155	1.9123	7.44367	30.3831	5.21843e-06	0.00109159
ENSMUSG00000041736	Tspo	translocator protein	protein coding gene	MGI:88222	2.01857	6.2457	42.1491	3.29936e-07	0.000146248
ENSMUSG00000030020	Prickle2	prickle planar cell polarity protein 2	protein coding gene	MGI:1925144	2.03819	10.3717	47.1822	1.16403e-07	8.0262e-05
ENSMUSG00000059108	Ifitm6	interferon induced transmembrane protein 6	protein coding gene	MGI:2686976	2.08793	7.4395	44.4677	2.02346e-07	0.000104641
ENSMUSG00000003355	Fkbp11	FK506 binding protein 11	protein coding gene	MGI:1913370	2.13813	2.34888	15.3422	0.000469932	0.0228289
ENSMUSG00000025154	Arhgap19	Rho GTPase activating protein 19	protein coding gene	MGI:1918335	2.19384	6.23534	152.669	2.11185e-13	3.93162e-09
ENSMUSG00000025491	Ifitm1	interferon induced transmembrane protein 1	protein coding gene	MGI:1915963	2.23915	4.14275	31.6866	3.74328e-06	0.000839623
ENSMUSG00000001227	Sema6b	sema domain, transmembrane domain (TM), and cytoplasmic domain, (semaphorin) 6B	protein coding gene	MGI:1202889	2.26182	3.6436	23.3747	3.58208e-05	0.00406597
ENSMUSG00000030069	Prok2	prokineticin 2	protein coding gene	MGI:1354178	2.28077	3.98081	24.4054	2.65484e-05	0.00338528
ENSMUSG00000031762	Mt2	metallothionein 2	protein coding gene	MGI:97172	2.29789	3.46603	43.5134	2.46976e-07	0.000120999
ENSMUSG00000038156	Spon1	spondin 1, (f-spondin) extracellular matrix protein	protein coding gene	MGI:2385287	2.31602	3.43368	46.2701	1.39853e-07	8.39887e-05
ENSMUSG00000020407	Upp1	uridine phosphorylase 1	protein coding gene	MGI:1097668	2.52236	2.57995	17.8657	0.000198983	0.0128168
ENSMUSG00000025854	Fam20c	family with sequence similarity 20, member C	protein coding gene	MGI:2136853	2.5447	3.70827	25.7978	1.78811e-05	0.00260815
ENSMUSG00000054905	Stfa3	stefin A3	protein coding gene	MGI:106196	2.56653	3.98084	17.671	0.000212239	0.0133039
ENSMUSG00000022902	Stfa2	stefin A2	protein coding gene	MGI:106197	2.72669	4.97721	21.0898	7.11865e-05	0.00643339
ENSMUSG00000033508	Asprv1	aspartic peptidase, retroviral-like 1	protein coding gene	MGI:1915105	2.73949	4.751	27.6742	1.06689e-05	0.00180566
ENSMUSG00000006345	Ggt1	gamma-glutamyltransferase 1	protein coding gene	MGI:95706	2.78761	3.14327	13.5728	0.00088722	0.0352183
ENSMUSG00000038418	Egr1	early growth response 1	protein coding gene	MGI:95295	2.79039	4.36454	16.2195	0.000346506	0.0188623
ENSMUSG00000052684	Jun	jun proto-oncogene	protein coding gene	MGI:96646	2.91881	5.76451	24.9377	2.27969e-05	0.00304524
ENSMUSG00000069792	Wfdc17	WAP four-disulfide core domain 17	protein coding gene	MGI:3649773	3.24755	3.0106	25.4811	1.95445e-05	0.002739
ENSMUSG00000071561	BC100530	cDNA sequence BC100530	protein coding gene	MGI:3696883	3.51463	6.5373	40.142	5.1048e-07	0.000211191
ENSMUSG00000021614	Vcan	versican	protein coding gene	MGI:102889	3.52885	5.40914	49.6569	7.15259e-08	5.78956e-05
ENSMUSG00000003545	Fosb	FBJ osteosarcoma oncogene B	protein coding gene	MGI:95575	3.80369	3.83418	16.0491	0.000367437	0.0197135
ENSMUSG00000094248	Hist1h2ao	histone cluster 1, H2ao	protein coding gene	MGI:2448302	3.86058	1.84221	16.8658	0.000277974	0.0157671
ENSMUSG00000045394	Epcam	epithelial cell adhesion molecule	protein coding gene	MGI:106653	5.2143	1.25596	23.7133	3.24419e-05	0.0038226
ENSMUSG00000053846	Lipg	lipase, endothelial	protein coding gene	MGI:1341803	5.42416	5.29245	34.7396	1.76761e-06	0.000483934
