# Supplementary material for: Understanding metabolic changes in aging bone marrow
Source: Exp Hematol Oncol. 2018 May 23;7:13. doi: 10.1186/s40164-018-0105-x (PMC5966925; doi:10.1186/s40164-018-0105-x)
Supplement: Supplementary file 4 — Additional file 4: Table S4. RNA-seq gene expression in the marrow of chemo-treated mice. [file 40164_2018_105_MOESM4_ESM.xlsx]

## Sheet: BH15_YvsC_cpm_annotated
YvsC ANNOTATIONS_GeneID	Input Type	MGI Gene/Marker ID	Symbol	Name	Feature Type	BH15_YvcC and CPM_GeneID	logFC	logCPM	F	PValue	FDR	ID	TMM normalized 7_GeneID	KC01022217Y1	KC03022217Y4	KC04022217Y5	KC05022217O7	KC07022217O13	KC08022217O14	KC09022217C4	KC10022217C6	KC12022217C9
ENSMUSG00000030020	Ensembl Gene Model	MGI:1925144	Prickle2	prickle planar cell polarity protein 2	protein coding gene	ENSMUSG00000030020	2.19937	10.3717	54.3199	2.97562e-08	0.000276985	6633	ENSMUSG00000030020	1941.52	1997.07	1704.78	1690.9	1681.64	1674.23	196.816	217.789	813.364
ENSMUSG00000012428	Ensembl Gene Model	MGI:1923560	Steap4	STEAP family member 4	protein coding gene	ENSMUSG00000012428	1.80019	4.51222	31.3963	4.02812e-06	0.00441126	1222	ENSMUSG00000012428	39.082	54.2267	29.1165	19.9034	5.75874	18.7058	15.6138	9.16846	10.2831
ENSMUSG00000011254	Ensembl Gene Model	MGI:1913878	Thg1l	tRNA-histidine guanylyltransferase 1-like (S. cerevisiae)	protein coding gene	ENSMUSG00000011254	1.76101	8.55695	72.2845	1.52502e-09	2.83912e-05	1186	ENSMUSG00000011254	521.901	542.006	440.033	479.812	464.288	492.513	102.816	106.036	234.391
ENSMUSG00000066629	Ensembl Gene Model	MGI:3642480	Rpl36-ps3	ribosomal protein L36, pseudogene 3	pseudogene	ENSMUSG00000066629	1.6772	3.38548	18.1175	0.000183142	0.0405899	15097	ENSMUSG00000066629	11.7462	13.6106	14.6819	8.89418	18.6945	8.44115	6.84555	2.2464	3.35548
ENSMUSG00000025491	Ensembl Gene Model	MGI:1915963	Ifitm1	interferon induced transmembrane protein 1	protein coding gene	ENSMUSG00000025491	1.67069	4.14275	17.0163	0.000264202	0.0512359	4509	ENSMUSG00000025491	19.5028	20.2105	15.0927	14.9305	12.3385	54.7818	4.27497	6.50665	6.34868
ENSMUSG00000041736	Ensembl Gene Model	MGI:88222	Tspo	translocator protein	protein coding gene	ENSMUSG00000041736	1.5373	6.2457	24.7437	2.4094e-05	0.011214	10743	ENSMUSG00000041736	71.0599	94.8557	81.0737	103.645	53.2219	188.689	15.4756	22.8481	46.39
ENSMUSG00000019158	Ensembl Gene Model	MGI:1916344	Tmem160	transmembrane protein 160	protein coding gene	ENSMUSG00000019158	1.43102	3.798	21.8305	5.67756e-05	0.0207253	1791	ENSMUSG00000019158	15.2378	19.394	16.1486	15.5027	15.1399	19.8973	4.4216	5.17574	9.02905
ENSMUSG00000071528	Ensembl Gene Model	MGI:1891435	Usmg5	upregulated during skeletal muscle growth 5	protein coding gene	ENSMUSG00000071528	1.363	4.96825	29.4931	6.57553e-06	0.00514869	15771	ENSMUSG00000071528	44.3493	33.9395	35.3557	41.4072	42.7661	34.433	14.598	7.89783	21.2896
ENSMUSG00000039221	Ensembl Gene Model	MGI:1915278	Rpl22l1	ribosomal protein L22 like 1	protein coding gene	ENSMUSG00000039221	1.35243	5.56732	37.172	2.08624e-06	0.00323663	9994	ENSMUSG00000039221	60.9886	52.0206	49.3656	80.715	58.6331	55.7711	17.6618	15.324	30.2524
ENSMUSG00000060445	Ensembl Gene Model	MGI:1933281	Sycp2	synaptonemal complex protein 2	protein coding gene	ENSMUSG00000060445	1.32779	4.03039	16.8387	0.000280542	0.0535107	14367	ENSMUSG00000060445	30.1977	24.4279	21.3124	12.3607	18.9743	5.40511	13.5152	8.64269	8.02812
ENSMUSG00000059108	Ensembl Gene Model	MGI:2686976	Ifitm6	interferon induced transmembrane protein 6	protein coding gene	ENSMUSG00000059108	1.30237	7.4395	17.912	0.000195961	0.0429201	14155	ENSMUSG00000059108	147.58	208.486	141.178	204.235	129.572	524.24	77.2398	36.2302	87.7824
ENSMUSG00000051748	Ensembl Gene Model	MGI:1913357	Wfdc21	WAP four-disulfide core domain 21	protein coding gene	ENSMUSG00000051748	1.24939	8.28664	47.1163	2.83538e-06	0.00380302	12995	ENSMUSG00000051748	399.145	442.745	343.525	312.154	333.264	476.105	165.119	120.373	212.81
ENSMUSG00000056054	Ensembl Gene Model	MGI:88244	S100a8	S100 calcium binding protein A8 (calgranulin A)	protein coding gene	ENSMUSG00000056054	1.21882	12.3319	25.8652	1.75467e-05	0.00960784	13680	ENSMUSG00000056054	6400.78	6876.22	5178.82	5657.6	6403.2	7949.51	2372.84	1442.78	4113.07
ENSMUSG00000033307	Ensembl Gene Model	MGI:96982	Mif	macrophage migration inhibitory factor (glycosylation-inhibiting factor)	protein coding gene	ENSMUSG00000033307	1.21521	5.68939	31.9574	1.62095e-05	0.00943037	8123	ENSMUSG00000033307	63.8829	55.8648	55.1319	78.9772	53.6627	76.2427	21.0568	18.5257	35.4005
ENSMUSG00000036781	Ensembl Gene Model	MGI:1915191	Rps27l	ribosomal protein S27-like	protein coding gene	ENSMUSG00000036781	1.17059	4.85956	18.9402	0.000140112	0.0352496	9142	ENSMUSG00000036781	27.1351	34.4453	31.6236	58.1518	29.0607	33.653	12.1297	9.07538	19.9136
ENSMUSG00000025492	Ensembl Gene Model	MGI:1913391	Ifitm3	interferon induced transmembrane protein 3	protein coding gene	ENSMUSG00000025492	1.14413	6.56874	19.395	0.000121086	0.0322038	4510	ENSMUSG00000025492	118.184	108.829	94.8936	110.753	66.9665	204.34	55.3975	29.3787	60.5334
ENSMUSG00000060591	Ensembl Gene Model	MGI:1933382	Ifitm2	interferon induced transmembrane protein 2	protein coding gene	ENSMUSG00000060591	1.12617	6.15566	24.5535	4.90417e-05	0.0186328	14395	ENSMUSG00000060591	68.4488	78.6399	71.5578	95.6609	66.3146	155.382	33.2941	24.3999	42.2269
ENSMUSG00000070394	Ensembl Gene Model	MGI:1916436	Tmem256	transmembrane protein 256	protein coding gene	ENSMUSG00000070394	1.10155	5.27932	23.3062	0.000117422	0.0316817	15554	ENSMUSG00000070394	45.6866	41.8742	43.3452	49.916	38.126	64.4806	18.1113	14.5006	28.085
ENSMUSG00000070493	Ensembl Gene Model	MGI:1261428	Chchd2	coiled-coil-helix-coiled-coil-helix domain containing 2	protein coding gene	ENSMUSG00000070493	1.06484	6.51474	20.9419	9.37779e-05	0.0278884	15568	ENSMUSG00000070493	114.093	116.467	82.4346	131.845	110.165	113.084	36.2084	31.033	81.8475
ENSMUSG00000047749	Ensembl Gene Model	MGI:2443387	Zc3hav1l	zinc finger CCCH-type, antiviral 1-like	protein coding gene	ENSMUSG00000047749	1.04986	5.95872	26.9125	0.00014371	0.0352546	12121	ENSMUSG00000047749	79.2631	76.4465	69.6788	69.2459	77.4167	73.8246	28.5303	27.2006	52.7735
ENSMUSG00000035674	Ensembl Gene Model	MGI:1913341	Ndufa3	NADH dehydrogenase (ubiquinone) 1 alpha subcomplex, 3	protein coding gene	ENSMUSG00000035674	1.03314	5.62844	24.8334	0.000203952	0.0435295	8845	ENSMUSG00000035674	63.6403	69.2885	59.8304	48.7221	55.7101	49.1687	35.6235	19.1742	39.1022
ENSMUSG00000041697	Ensembl Gene Model	MGI:103099	Cox6a1	cytochrome c oxidase subunit VIa polypeptide 1	protein coding gene	ENSMUSG00000041697	1.01545	6.16244	23.9798	0.000227666	0.0465764	10725	ENSMUSG00000041697	76.8942	77.3183	76.6431	96.9168	90.7533	106.397	29.908	26.4702	57.4348
ENSMUSG00000089672	Ensembl Gene Model	MGI:102702	Lilr4b	leukocyte immunoglobulin-like receptor, subfamily B, member 4B	protein coding gene	ENSMUSG00000089672	0.969376	8.41663	27.2007	0.000251808	0.0493464	17077	ENSMUSG00000089672	406.613	502.89	366.212	488.401	292.61	362.274	251.833	152.086	247.387
ENSMUSG00000036282	Ensembl Gene Model	MGI:1922259	Naa30	N(alpha)-acetyltransferase 30, NatC catalytic subunit	protein coding gene	ENSMUSG00000036282	-1.03192	5.42857	22.5759	0.000208025	0.0435295	9010	ENSMUSG00000036282	32.7491	33.0318	28.2102	34.0272	33.287	30.8887	68.4161	85.1716	38.9238
ENSMUSG00000036466	Ensembl Gene Model	MGI:1920951	Megf11	multiple EGF-like-domains 11	protein coding gene	ENSMUSG00000036466	-1.06304	5.12332	18.5665	0.00015814	0.0372286	9052	ENSMUSG00000036466	22.6262	22.444	33.0931	20.7513	22.2182	26.0436	56.4294	76.9586	30.6042
ENSMUSG00000038528	Ensembl Gene Model	MGI:2446139	Mfsd4b5	major facilitator superfamily domain containing 4B5	protein coding gene	ENSMUSG00000038528	-1.09541	5.32835	16.8267	0.000281681	0.0535107	9741	ENSMUSG00000038528	40.9315	26.6784	26.191	18.4224	23.2769	23.7508	65.6987	103.007	31.9029
ENSMUSG00000029245	Ensembl Gene Model	MGI:99654	Epha5	Eph receptor A5	protein coding gene	ENSMUSG00000029245	-1.1092	6.23294	26.736	4.60226e-05	0.0186261	6281	ENSMUSG00000029245	55.5731	51.7772	51.9609	56.7947	43.1658	71.043	111.79	160.649	71.6217
ENSMUSG00000038738	Ensembl Gene Model	MGI:3613677	Shank1	SH3/ankyrin domain gene 1	protein coding gene	ENSMUSG00000038738	-1.11412	4.92857	18.4928	0.000161976	0.0372286	9822	ENSMUSG00000038738	18.7512	18.028	30.5036	11.067	21.1971	25.6469	51.4702	58.176	36.5822
ENSMUSG00000052336	Ensembl Gene Model	MGI:1333815	Cx3cr1	chemokine (C-X3-C motif) receptor 1	protein coding gene	ENSMUSG00000052336	-1.13151	4.48178	22.1416	0.000112965	0.0313892	13079	ENSMUSG00000052336	19.3431	12.0979	14.2671	16.4757	21.5436	13.8362	30.9624	35.5649	33.4818
ENSMUSG00000035107	Ensembl Gene Model	MGI:1920629	Dcbld2	discoidin, CUB and LCCL domain containing 2	protein coding gene	ENSMUSG00000035107	-1.14486	5.97086	18.5091	0.000161118	0.0372286	8675	ENSMUSG00000035107	35.5563	47.0647	55.914	42.5691	39.4903	34.4142	113.986	152.018	41.264
ENSMUSG00000028926	Ensembl Gene Model	MGI:894318	Cdk14	cyclin-dependent kinase 14	protein coding gene	ENSMUSG00000028926	-1.17246	4.32048	19.1867	0.000129433	0.033009	6112	ENSMUSG00000028926	12.8023	13.9032	13.0002	11.6198	16.3277	19.1964	28.2712	41.6755	19.9633
ENSMUSG00000029420	Ensembl Gene Model	MGI:2443235	Rimbp2	RIMS binding protein 2	protein coding gene	ENSMUSG00000029420	-1.1763	5.12487	20.4669	8.63404e-05	0.027244	6372	ENSMUSG00000029420	21.4519	22.2398	28.4178	25.0352	25.3955	25.1462	61.0389	77.4428	25.1884
ENSMUSG00000038543	Ensembl Gene Model	MGI:2385885	BC028528	cDNA sequence BC028528	protein coding gene	ENSMUSG00000038543	-1.20602	4.47668	19.306	0.00012458	0.0322127	9750	ENSMUSG00000038543	14.1218	11.1208	20.5318	15.4442	14.4196	15.7347	42.8598	43.9693	19.3796
ENSMUSG00000044349	Ensembl Gene Model	MGI:2441845	Snhg11	small nucleolar RNA host gene 11	protein coding gene	ENSMUSG00000044349	-1.20996	5.18551	30.7751	1.69543e-05	0.00956478	11378	ENSMUSG00000044349	23.2901	26.5667	27.3971	22.8887	24.5359	21.0551	64.7467	76.131	38.3534
ENSMUSG00000005360	Ensembl Gene Model	MGI:99917	Slc1a3	solute carrier family 1 (glial high affinity glutamate transporter), member 3	protein coding gene	ENSMUSG00000005360	-1.28415	4.08535	16.7593	0.000288188	0.0540547	726	ENSMUSG00000005360	14.6404	9.50733	11.6212	6.52394	13.1638	7.6236	30.1856	41.7953	15.397
ENSMUSG00000073682	Ensembl Gene Model	MGI:3642630	Gm10563	predicted gene 10563	protein coding gene	ENSMUSG00000073682	-1.28681	5.13911	21.7182	5.87446e-05	0.0210317	16036	ENSMUSG00000073682	21.2687	23.059	28.8907	20.8283	20.0763	21.5014	66.9526	88.1619	24.3388
ENSMUSG00000054568	Ensembl Gene Model	MGI:107699	Usp17la	ubiquitin specific peptidase 17-like A	protein coding gene	ENSMUSG00000054568	-1.3237	5.14259	21.0638	7.17586e-05	0.0242871	13438	ENSMUSG00000054568	25.2868	15.7794	33.3903	19.4887	16.2395	18.8408	80.39	80.6133	26.0262
ENSMUSG00000067780	Ensembl Gene Model	MGI:1934659	Pi15	peptidase inhibitor 15	protein coding gene	ENSMUSG00000067780	-1.37275	4.12394	20.7928	7.8023e-05	0.025044	15237	ENSMUSG00000067780	8.76304	11.1211	13.4827	12.7306	10.6403	10.321	28.6945	43.5542	14.9673
ENSMUSG00000026610	Ensembl Gene Model	MGI:1347056	Esrrg	estrogen-related receptor gamma	protein coding gene	ENSMUSG00000026610	-1.42508	5.54993	32.7642	2.85988e-06	0.00380302	4985	ENSMUSG00000026610	32.4208	26.6668	38.6588	18.6032	19.6912	21.0965	92.5899	127.739	42.8251
ENSMUSG00000049723	Ensembl Gene Model	MGI:97005	Mmp12	matrix metallopeptidase 12	protein coding gene	ENSMUSG00000049723	-1.46839	3.94559	25.4639	1.96397e-05	0.00995798	12551	ENSMUSG00000049723	9.25351	9.63199	10.6727	8.58422	8.24482	7.58383	25.4811	40.1732	16.7137
ENSMUSG00000019876	Ensembl Gene Model	MGI:101937	Pkib	protein kinase inhibitor beta, cAMP dependent, testis specific	protein coding gene	ENSMUSG00000019876	-1.47244	5.23186	29.7264	6.18686e-06	0.00514869	1908	ENSMUSG00000019876	22.1975	19.6467	26.8969	27.4451	21.847	26.4615	64.2624	98.2171	29.0162
ENSMUSG00000034912	Ensembl Gene Model	MGI:2444706	Mdga2	MAM domain containing glycosylphosphatidylinositol anchor 2	protein coding gene	ENSMUSG00000034912	-1.50286	5.25861	24.3236	2.71813e-05	0.0123423	8621	ENSMUSG00000034912	24.7762	17.3966	31.813	19.5772	19.5875	19.3252	76.2178	109.737	24.5577
ENSMUSG00000032356	Ensembl Gene Model	MGI:99694	Rasgrf1	RAS protein-specific guanine nucleotide-releasing factor 1	protein coding gene	ENSMUSG00000032356	-1.53283	3.99762	25.0421	2.21299e-05	0.0108419	7781	ENSMUSG00000032356	10.2368	7.49334	12.3527	6.09618	8.69222	9.14826	27.5389	43.2662	16.836
ENSMUSG00000043154	Ensembl Gene Model	MGI:2442104	Ppp2r3a	protein phosphatase 2, regulatory subunit B'', alpha	protein coding gene	ENSMUSG00000043154	-1.56404	5.03563	30.3501	5.26298e-06	0.00511567	11129	ENSMUSG00000043154	20.6239	14.8221	23.8291	19.2166	21.1056	17.5994	77.3506	74.5244	24.0001
ENSMUSG00000058571	Ensembl Gene Model	MGI:1346322	Gpc6	glypican 6	protein coding gene	ENSMUSG00000058571	-1.58901	5.06752	28.1567	9.36888e-06	0.00646002	14082	ENSMUSG00000058571	23.113	15.8943	24.6507	12.6534	14.7536	17.3015	69.6334	98.4531	24.0736
ENSMUSG00000040552	Ensembl Gene Model	MGI:1097680	C3ar1	complement component 3a receptor 1	protein coding gene	ENSMUSG00000040552	-1.62641	3.65906	19.7901	0.000106798	0.0301252	10409	ENSMUSG00000040552	5.12514	7.60574	9.21801	4.9406	7.98514	7.72673	26.1284	33.6878	8.93881
ENSMUSG00000002266	Ensembl Gene Model	MGI:1341879	Zim1	zinc finger, imprinted 1	protein coding gene	ENSMUSG00000002266	-1.64067	4.38327	19.9273	0.000102265	0.0294167	340	ENSMUSG00000002266	11.6014	9.18761	16.8533	12.2375	8.66866	9.29765	39.71	67.7382	10.9554
ENSMUSG00000039904	Ensembl Gene Model	MGI:1313297	Gpr37	G protein-coupled receptor 37	protein coding gene	ENSMUSG00000039904	-1.73914	3.64879	22.3585	4.84238e-05	0.0186328	10199	ENSMUSG00000039904	7.95314	5.7146	7.8157	5.94799	4.02255	7.32659	25.9091	37.1189	9.26778
ENSMUSG00000091898	Ensembl Gene Model	MGI:98779	Tnnc1	troponin C, cardiac/slow skeletal	protein coding gene	ENSMUSG00000091898	-1.74714	3.37796	22.2422	5.01432e-05	0.0186703	17459	ENSMUSG00000091898	3.68527	7.13818	4.75533	4.25099	9.42138	8.2389	19.586	22.8578	10.5434
ENSMUSG00000071552	Ensembl Gene Model	MGI:3642260	Tigit	T cell immunoreceptor with Ig and ITIM domains	protein coding gene	ENSMUSG00000071552	-1.75526	3.97771	17.6967	0.000210434	0.0435295	15776	ENSMUSG00000071552	6.08257	5.2233	14.477	6.48467	6.61377	12.6141	36.6602	43.8212	7.90436
ENSMUSG00000030283	Ensembl Gene Model	MGI:106011	St8sia1	ST8 alpha-N-acetyl-neuraminide alpha-2,8-sialyltransferase 1	protein coding gene	ENSMUSG00000030283	-1.79849	3.59681	18.7645	0.000148299	0.0358557	6768	ENSMUSG00000030283	4.93603	7.90514	6.03643	3.97486	8.69282	8.5374	21.1205	38.5866	6.91075
ENSMUSG00000059974	Ensembl Gene Model	MGI:2446259	Ntm	neurotrimin	protein coding gene	ENSMUSG00000059974	-1.832	3.04776	20.195	9.40061e-05	0.0278884	14300	ENSMUSG00000059974	5.36518	3.47275	5.19546	1.38663	2.65211	4.01629	17.1653	24.9423	8.34326
ENSMUSG00000030519	Ensembl Gene Model	MGI:1261791	Apba2	amyloid beta (A4) precursor protein-binding, family A, member 2	protein coding gene	ENSMUSG00000030519	-1.88868	5.45753	30.1826	5.4957e-06	0.00511567	6863	ENSMUSG00000030519	20.7035	14.4724	41.7569	13.3822	10.4804	7.82672	107.166	146.943	32.2903
ENSMUSG00000079022	Ensembl Gene Model	MGI:1916950	Col22a1	collagen, type XXII, alpha 1	protein coding gene	ENSMUSG00000079022	-1.90469	3.05505	17.7002	0.000210191	0.0435295	16779	ENSMUSG00000079022	5.36963	3.03367	3.98861	4.30841	3.97349	5.04949	11.1123	29.9644	5.81021
ENSMUSG00000043850	Ensembl Gene Model	MGI:2388124	Clrn1	clarin 1	protein coding gene	ENSMUSG00000043850	-1.9867	4.48337	32.3751	3.15005e-06	0.00390963	11253	ENSMUSG00000043850	10.1589	9.21727	14.0465	10.3846	8.08464	14.5154	38.0419	78.8746	16.6637
ENSMUSG00000027820	Ensembl Gene Model	MGI:97004	Mme	membrane metallo endopeptidase	protein coding gene	ENSMUSG00000027820	-1.9969	3.75899	24.8461	2.33997e-05	0.0111701	5567	ENSMUSG00000027820	5.97616	3.99607	7.9006	13.2165	5.89559	10.1143	18.9734	43.1629	10.1269
ENSMUSG00000094030	Ensembl Gene Model	MGI:5433997	Gm21833	predicted gene, 21833	protein coding gene	ENSMUSG00000094030	-2.00305	4.17165	18.1938	0.000178607	0.0400617	17609	ENSMUSG00000094030	3.91912	9.34451	13.294	11.9256	5.16827	8.7538	27.5525	73.742	7.18319
ENSMUSG00000072612	Ensembl Gene Model	MGI:3647829	Gm10382	predicted gene 10382	protein coding gene	ENSMUSG00000072612	-2.0301	4.12164	23.5327	3.41993e-05	0.0148067	15873	ENSMUSG00000072612	6.49016	7.47704	10.7658	17.9726	7.55224	1.90633	48.6319	36.0557	17.3057
ENSMUSG00000058670	Ensembl Gene Model	MGI:3045322	4932411N23Rik	RIKEN cDNA 4932411N23 gene	protein coding gene	ENSMUSG00000058670	-2.12226	3.91926	19.5419	0.00011555	0.0316352	14099	ENSMUSG00000058670	3.95053	2.29666	14.1912	8.60149	5.57297	8.81676	37.7217	46.5817	6.64638
ENSMUSG00000001985	Ensembl Gene Model	MGI:95816	Grik3	glutamate receptor, ionotropic, kainate 3	protein coding gene	ENSMUSG00000001985	-2.1682	3.35145	18.8572	0.000143919	0.0352546	298	ENSMUSG00000001985	4.16826	1.71227	8.48029	3.45347	3.48895	3.16023	24.0785	37.8284	4.04322
ENSMUSG00000096463	Ensembl Gene Model	MGI:5433914	Gm21750	predicted gene, 21750	protein coding gene	ENSMUSG00000096463	-2.17019	3.9036	28.7756	7.94383e-06	0.00568809	18096	ENSMUSG00000096463	6.58052	4.62407	9.3032	9.62521	4.123	5.53148	35.3044	48.7672	9.3073
ENSMUSG00000054555	Ensembl Gene Model	MGI:105378	Adam12	a disintegrin and metallopeptidase domain 12 (meltrin alpha)	protein coding gene	ENSMUSG00000054555	-2.18322	3.17261	22.622	4.47555e-05	0.0185158	13437	ENSMUSG00000054555	2.51513	2.00115	6.75876	4.36392	4.90417	5.59218	20.2383	26.7169	5.66833
ENSMUSG00000090286	Ensembl Gene Model	MGI:4937249	Gm17615	predicted gene, 17615	protein coding gene	ENSMUSG00000090286	-2.205	4.70832	40.208	5.03103e-07	0.00177963	17170	ENSMUSG00000090286	9.15039	10.4632	14.6709	18.3998	10.5565	11.0974	42.5179	96.027	20.9745
ENSMUSG00000058420	Ensembl Gene Model	MGI:104966	Syt17	synaptotagmin XVII	protein coding gene	ENSMUSG00000058420	-2.24326	2.85988	19.3169	0.000124147	0.0322127	14060	ENSMUSG00000058420	3.52352	3.38483	3.06707	1.46966	2.62825	1.64553	19.5145	25.7161	2.75542
ENSMUSG00000049571	Ensembl Gene Model	MGI:2444387	Cfap46	cilia and flagella associated protein 46	protein coding gene	ENSMUSG00000049571	-2.31092	2.73673	20.3938	8.83338e-05	0.0274085	12512	ENSMUSG00000049571	2.9629	1.27419	4.35268	3.06602	1.56269	1.24702	15.5968	23.5769	4.42614
ENSMUSG00000048503	Ensembl Gene Model	MGI:2685030	Tmem136	transmembrane protein 136	protein coding gene	ENSMUSG00000048503	-2.47202	3.11932	17.3101	0.00023937	0.0474081	12298	ENSMUSG00000048503	2.724	0.773469	6.72358	4.43834	1.28889	2.39355	25.5374	30.684	2.14775
ENSMUSG00000096808		No associated gene				ENSMUSG00000096808	-2.48112	4.36468	30.9134	4.55462e-06	0.00471074	18166	ENSMUSG00000096808	10.0932	5.30475	7.59488	15.9275	10.1803	6.11154	32.9339	85.9816	10.0176
ENSMUSG00000107343		No associated gene				ENSMUSG00000107343	-2.50441	4.65614	37.817	8.60324e-07	0.00177963	18535	ENSMUSG00000107343	13.2552	4.05347	12.2794	9.16657	11.401	7.6597	43.742	107.392	17.3539
ENSMUSG00000026303	Ensembl Gene Model	MGI:2176380	Mlph	melanophilin	protein coding gene	ENSMUSG00000026303	-2.52015	4.38771	36.9106	1.0598e-06	0.00197303	4835	ENSMUSG00000026303	6.72431	6.15823	11.786	6.00337	6.99721	6.82757	60.3847	73.6564	9.14783
ENSMUSG00000035299	Ensembl Gene Model	MGI:1100537	Mid1	midline 1	protein coding gene	ENSMUSG00000035299	-2.52868	7.67953	26.9299	1.3066e-05	0.00784674	8739	ENSMUSG00000035299	52.576	52.0018	147.297	95.6545	22.6995	18.7565	540.41	815.63	100.501
ENSMUSG00000062511	Ensembl Gene Model	MGI:1922360	4930512M02Rik	RIKEN cDNA 4930512M02 gene	protein coding gene	ENSMUSG00000062511	-2.55467	2.33261	17.4155	0.00023108	0.0467611	14692	ENSMUSG00000062511	0.900219	1.73046	2.5557	2.99193	1.11655	1.80169	6.40334	22.1528	3.39324
ENSMUSG00000042251	Ensembl Gene Model	MGI:2442939	Pm20d1	peptidase M20 domain containing 1	protein coding gene	ENSMUSG00000042251	-2.6196	2.84138	27.4671	1.12846e-05	0.00750306	10877	ENSMUSG00000042251	2.61743	2.16011	2.27545	3.4268	3.78091	3.82834	14.5341	25.5104	4.13131
ENSMUSG00000090942	Ensembl Gene Model	MGI:3588218	F830016B08Rik	RIKEN cDNA F830016B08 gene	protein coding gene	ENSMUSG00000090942	-2.63387	4.1579	38.7823	6.91179e-07	0.00177963	17279	ENSMUSG00000090942	4.96419	5.77124	7.28074	10.9097	6.80725	10.2372	25.0901	76.931	11.4163
ENSMUSG00000029417	Ensembl Gene Model	MGI:1352449	Cxcl9	chemokine (C-X-C motif) ligand 9	protein coding gene	ENSMUSG00000029417	-2.66355	3.20861	20.8875	7.57705e-05	0.0247477	6370	ENSMUSG00000029417	4.54901	0.901084	4.22771	2.49365	2.48187	5.23377	26.3866	33.745	1.89647
ENSMUSG00000074635	Ensembl Gene Model	MGI:1914554	3110070M22Rik	RIKEN cDNA 3110070M22 gene	unclassified gene	ENSMUSG00000074635	-2.68787	2.89774	22.4077	4.7716e-05	0.0186328	16265	ENSMUSG00000074635	0.564361	2.55185	4.89352	2.63878	0.627787	0.476581	22.937	26.9139	4.01291
ENSMUSG00000004842	Ensembl Gene Model	MGI:97588	Pou1f1	POU domain, class 1, transcription factor 1	protein coding gene	ENSMUSG00000004842	-2.81455	6.5025	42.2282	3.24392e-07	0.00151106	662	ENSMUSG00000004842	25.869	17.7298	50.6987	20.4687	17.822	18.156	215.833	415.401	34.8505
ENSMUSG00000096519	Ensembl Gene Model	MGI:3641688	Gm10721	predicted gene 10721	protein coding gene	ENSMUSG00000096519	-2.89145	5.66699	22.9943	4.00715e-05	0.0169548	18108	ENSMUSG00000096519	19.6982	15.6694	11.2123	51.5642	10.7817	2.26471	81.3918	244.329	20.1839
ENSMUSG00000020434	Ensembl Gene Model	MGI:1914680	4921536K21Rik	RIKEN cDNA 4921536K21 gene	protein coding gene	ENSMUSG00000020434	-2.89269	4.60645	18.567	0.000158111	0.0372286	2185	ENSMUSG00000020434	3.09417	2.55185	19.0789	5.02128	0.371532	1.95314	70.4715	115.055	2.25726
ENSMUSG00000049001	Ensembl Gene Model	MGI:1915419	Ndnf	neuron-derived neurotrophic factor	protein coding gene	ENSMUSG00000049001	-2.90028	2.43346	17.3563	0.000235699	0.0471829	12396	ENSMUSG00000049001	1.70008	1.02459	1.35145	2.9252	2.42529	5.31305	9.46172	21.185	0.758654
ENSMUSG00000019935	Ensembl Gene Model	MGI:3039629	Slc17a8	solute carrier family 17 (sodium-dependent inorganic phosphate cotransporter), member 8	protein coding gene	ENSMUSG00000019935	-2.91184	2.93023	27.1064	1.24496e-05	0.00772579	1930	ENSMUSG00000019935	1.17352	2.33895	3.32813	2.20812	2.43221	2.19537	17.4295	33.216	2.83836
ENSMUSG00000069733	Ensembl Gene Model	MGI:3588216	Ube2u	ubiquitin-conjugating enzyme E2U (putative)	protein coding gene	ENSMUSG00000069733	-3.03677	1.83678	17.7489	0.000206825	0.0435295	15480	ENSMUSG00000069733	0.909533	1.10585	0.880323	0.613141	0.969261	0.498015	9.51484	14.2758	1.08985
ENSMUSG00000095186	Ensembl Gene Model	MGI:3642028	Gm10718	predicted gene 10718	protein coding gene	ENSMUSG00000095186	-3.05142	7.47087	28.8548	7.77882e-06	0.00568809	17829	ENSMUSG00000095186	50.4931	36.0221	60.9177	177.568	34.557	13.0376	342.472	803.506	78.0236
ENSMUSG00000094472	Ensembl Gene Model	MGI:5434061	Gm21897	predicted gene, 21897	protein coding gene	ENSMUSG00000094472	-3.14353	7.32629	36.301	1.22135e-06	0.00206708	17695	ENSMUSG00000094472	51.7965	38.6525	42.4146	72.1695	30.7922	34.6505	378.655	770.448	25.7603
ENSMUSG00000095891	Ensembl Gene Model	MGI:3642031	Gm10717	predicted gene 10717	protein coding gene	ENSMUSG00000095891	-3.22406	7.13102	29.5856	6.41836e-06	0.00514869	17984	ENSMUSG00000095891	46.9388	16.6205	43.6563	125.867	16.5306	9.82393	299.437	631.086	71.8206
ENSMUSG00000096385	Ensembl Gene Model	MGI:3779420	Gm11168	predicted gene 11168	protein coding gene	ENSMUSG00000096385	-3.23669	5.67346	25.4367	1.97908e-05	0.00995798	18085	ENSMUSG00000096385	12.653	3.85702	21.7049	50.9471	3.17758	4.06224	100.235	231.335	31.1925
ENSMUSG00000096736	Ensembl Gene Model	MGI:4937169	Gm17535	predicted gene, 17535	protein coding gene	ENSMUSG00000096736	-3.34874	3.56753	29.4574	6.63741e-06	0.00514869	18153	ENSMUSG00000096736	1.51286	4.47562	2.12212	9.96096	0.760388	2.11642	23.1817	55.3288	6.24463
ENSMUSG00000091028	Ensembl Gene Model	MGI:3642024	Gm10722	predicted gene 10722	protein coding gene	ENSMUSG00000091028	-3.4465	5.11612	38.6651	7.09675e-07	0.00177963	17293	ENSMUSG00000091028	10.2777	2.68101	10.1669	26.9351	5.5326	3.417	77.6032	156.51	18.9019
ENSMUSG00000096201	Ensembl Gene Model	MGI:3642376	Gm10715	predicted gene 10715	protein coding gene	ENSMUSG00000096201	-3.47681	2.67601	19.9137	0.000102706	0.0294167	18048	ENSMUSG00000096201	3.24231	0	0.751993	6.75056	0.800282	0	15.006	24.7881	4.16251
ENSMUSG00000095547	Ensembl Gene Model	MGI:3641690	Gm10719	predicted gene 10719	protein coding gene	ENSMUSG00000095547	-3.51049	7.25166	32.0032	3.45688e-06	0.0040223	17912	ENSMUSG00000095547	35.567	15.5126	45.4741	143.342	21.5689	7.94743	308.047	717.007	77.3415
ENSMUSG00000025420	Ensembl Gene Model	MGI:1924234	Katnal2	katanin p60 subunit A-like 2	protein coding gene	ENSMUSG00000025420	-3.59838	1.78016	21.0057	7.30555e-05	0.0242871	4471	ENSMUSG00000025420	0.565335	0.532332	0.512127	1.24379	2.75214	1.36579	7.14854	12.024	1.67844
ENSMUSG00000095280	Ensembl Gene Model	MGI:5433902	Gm21738	predicted gene, 21738	protein coding gene	ENSMUSG00000095280	-3.60247	6.2898	25.4633	1.96432e-05	0.00995798	17857	ENSMUSG00000095280	16.6803	6.02445	24.4126	74.9655	5.36888	2.04871	190.4	353.98	30.4967
ENSMUSG00000075015	Ensembl Gene Model	MGI:3641656	Gm10801	predicted gene 10801	protein coding gene	ENSMUSG00000075015	-3.71406	6.19978	27.1291	1.23727e-05	0.00772579	16362	ENSMUSG00000075015	13.9046	9.21551	17.5515	77.6505	5.68292	1.61618	139.171	364.925	32.0509
ENSMUSG00000075014	Ensembl Gene Model	MGI:3641657	Gm10800	predicted gene 10800	protein coding gene	ENSMUSG00000075014	-3.75591	11.2991	24.1184	2.88398e-05	0.0127836	16361	ENSMUSG00000075014	485.708	141.536	740.047	2588.85	147.97	100.18	5742.53	11710.4	1021.87
ENSMUSG00000056492	Ensembl Gene Model	MGI:2182928	Adgrf5	adhesion G protein-coupled receptor F5	protein coding gene	ENSMUSG00000056492	-3.84607	1.36569	18.2972	0.000172659	0.0392	13751	ENSMUSG00000056492	0.284006	0	0.734053	1.01014	1.30036	0.239226	5.82262	8.61085	2.00654
ENSMUSG00000057378	Ensembl Gene Model	MGI:99684	Ryr3	ryanodine receptor 3	protein coding gene	ENSMUSG00000057378	-3.94444	1.40463	20.1825	9.43744e-05	0.0278884	13903	ENSMUSG00000057378	0.282181	0.510369	0.251592	1.30022	0.371532	0.476581	6.67191	9.31237	1.74333
ENSMUSG00000094856	Ensembl Gene Model	MGI:5439431	Gm21962	predicted gene, 21962	protein coding gene	ENSMUSG00000094856	-3.96193	6.2035	42.2243	3.24661e-07	0.00151106	17764	ENSMUSG00000094856	17.0459	7.08085	13.3842	28.4286	8.3273	5.68879	156.703	414.118	13.9698
ENSMUSG00000074564	Ensembl Gene Model	MGI:3641687	Gm10720	predicted gene 10720	protein coding gene	ENSMUSG00000074564	-4.11509	5.19158	37.9855	8.2788e-07	0.00177963	16246	ENSMUSG00000074564	8.45359	2.02384	4.72637	42.3712	3.63591	4.72181	97.746	151.096	13.636
ENSMUSG00000014776	Ensembl Gene Model	MGI:1925938	Nol3	nucleolar protein 3 (apoptosis repressor with CARD domain)	protein coding gene	ENSMUSG00000014776	-4.38015	3.06045	21.3342	6.60419e-05	0.0231982	1332	ENSMUSG00000014776	3.3919	0	0	2.81392	0	0	37.6779	30.5987	0
ENSMUSG00000002265	Ensembl Gene Model	MGI:104748	Peg3	paternally expressed 3	protein coding gene	ENSMUSG00000002265	-4.66203	1.28251	21.2286	6.82147e-05	0.0235176	339	ENSMUSG00000002265	0.290305	0	0.244676	1.00017	0.796992	0.604929	6.35605	8.08743	1.40921

## Sheet: Chemo
GeneID	Symbol	Name	Feature Type	MGI Gene/Marker ID	logFC	logCPM	F	PValue	FDR
ENSMUSG00000030020	Prickle2	prickle planar cell polarity protein 2	protein coding gene	MGI:1925144	-2.19937	10.3717	54.3199	2.97562e-08	0.000276985
ENSMUSG00000012428	Steap4	STEAP family member 4	protein coding gene	MGI:1923560	-1.80019	4.51222	31.3963	4.02812e-06	0.00441126
ENSMUSG00000011254	Thg1l	tRNA-histidine guanylyltransferase 1-like (S. cerevisiae)	protein coding gene	MGI:1913878	-1.76101	8.55695	72.2845	1.52502e-09	2.83912e-05
ENSMUSG00000025491	Ifitm1	interferon induced transmembrane protein 1	protein coding gene	MGI:1915963	-1.67069	4.14275	17.0163	0.000264202	0.0512359
ENSMUSG00000041736	Tspo	translocator protein	protein coding gene	MGI:88222	-1.5373	6.2457	24.7437	2.4094e-05	0.011214
ENSMUSG00000019158	Tmem160	transmembrane protein 160	protein coding gene	MGI:1916344	-1.43102	3.798	21.8305	5.67756e-05	0.0207253
ENSMUSG00000071528	Usmg5	upregulated during skeletal muscle growth 5	protein coding gene	MGI:1891435	-1.363	4.96825	29.4931	6.57553e-06	0.00514869
ENSMUSG00000039221	Rpl22l1	ribosomal protein L22 like 1	protein coding gene	MGI:1915278	-1.35243	5.56732	37.172	2.08624e-06	0.00323663
ENSMUSG00000060445	Sycp2	synaptonemal complex protein 2	protein coding gene	MGI:1933281	-1.32779	4.03039	16.8387	0.000280542	0.0535107
ENSMUSG00000059108	Ifitm6	interferon induced transmembrane protein 6	protein coding gene	MGI:2686976	-1.30237	7.4395	17.912	0.000195961	0.0429201
ENSMUSG00000051748	Wfdc21	WAP four-disulfide core domain 21	protein coding gene	MGI:1913357	-1.24939	8.28664	47.1163	2.83538e-06	0.00380302
ENSMUSG00000056054	S100a8	S100 calcium binding protein A8 (calgranulin A)	protein coding gene	MGI:88244	-1.21882	12.3319	25.8652	1.75467e-05	0.00960784
ENSMUSG00000033307	Mif	macrophage migration inhibitory factor (glycosylation-inhibiting factor)	protein coding gene	MGI:96982	-1.21521	5.68939	31.9574	1.62095e-05	0.00943037
ENSMUSG00000036781	Rps27l	ribosomal protein S27-like	protein coding gene	MGI:1915191	-1.17059	4.85956	18.9402	0.000140112	0.0352496
ENSMUSG00000025492	Ifitm3	interferon induced transmembrane protein 3	protein coding gene	MGI:1913391	-1.14413	6.56874	19.395	0.000121086	0.0322038
ENSMUSG00000060591	Ifitm2	interferon induced transmembrane protein 2	protein coding gene	MGI:1933382	-1.12617	6.15566	24.5535	4.90417e-05	0.0186328
ENSMUSG00000070394	Tmem256	transmembrane protein 256	protein coding gene	MGI:1916436	-1.10155	5.27932	23.3062	0.000117422	0.0316817
ENSMUSG00000070493	Chchd2	coiled-coil-helix-coiled-coil-helix domain containing 2	protein coding gene	MGI:1261428	-1.06484	6.51474	20.9419	9.37779e-05	0.0278884
ENSMUSG00000047749	Zc3hav1l	zinc finger CCCH-type, antiviral 1-like	protein coding gene	MGI:2443387	-1.04986	5.95872	26.9125	0.00014371	0.0352546
ENSMUSG00000035674	Ndufa3	NADH dehydrogenase (ubiquinone) 1 alpha subcomplex, 3	protein coding gene	MGI:1913341	-1.03314	5.62844	24.8334	0.000203952	0.0435295
ENSMUSG00000041697	Cox6a1	cytochrome c oxidase subunit VIa polypeptide 1	protein coding gene	MGI:103099	-1.01545	6.16244	23.9798	0.000227666	0.0465764
ENSMUSG00000089672	Lilr4b	leukocyte immunoglobulin-like receptor, subfamily B, member 4B	protein coding gene	MGI:102702	-0.969376	8.41663	27.2007	0.000251808	0.0493464
ENSMUSG00000036282	Naa30	N(alpha)-acetyltransferase 30, NatC catalytic subunit	protein coding gene	MGI:1922259	1.03192	5.42857	22.5759	0.000208025	0.0435295
ENSMUSG00000036466	Megf11	multiple EGF-like-domains 11	protein coding gene	MGI:1920951	1.06304	5.12332	18.5665	0.00015814	0.0372286
ENSMUSG00000038528	Mfsd4b5	major facilitator superfamily domain containing 4B5	protein coding gene	MGI:2446139	1.09541	5.32835	16.8267	0.000281681	0.0535107
ENSMUSG00000029245	Epha5	Eph receptor A5	protein coding gene	MGI:99654	1.1092	6.23294	26.736	4.60226e-05	0.0186261
ENSMUSG00000038738	Shank1	SH3/ankyrin domain gene 1	protein coding gene	MGI:3613677	1.11412	4.92857	18.4928	0.000161976	0.0372286
ENSMUSG00000052336	Cx3cr1	chemokine (C-X3-C motif) receptor 1	protein coding gene	MGI:1333815	1.13151	4.48178	22.1416	0.000112965	0.0313892
ENSMUSG00000035107	Dcbld2	discoidin, CUB and LCCL domain containing 2	protein coding gene	MGI:1920629	1.14486	5.97086	18.5091	0.000161118	0.0372286
ENSMUSG00000028926	Cdk14	cyclin-dependent kinase 14	protein coding gene	MGI:894318	1.17246	4.32048	19.1867	0.000129433	0.033009
ENSMUSG00000029420	Rimbp2	RIMS binding protein 2	protein coding gene	MGI:2443235	1.1763	5.12487	20.4669	8.63404e-05	0.027244
ENSMUSG00000038543	BC028528	cDNA sequence BC028528	protein coding gene	MGI:2385885	1.20602	4.47668	19.306	0.00012458	0.0322127
ENSMUSG00000044349	Snhg11	small nucleolar RNA host gene 11	protein coding gene	MGI:2441845	1.20996	5.18551	30.7751	1.69543e-05	0.00956478
ENSMUSG00000005360	Slc1a3	solute carrier family 1 (glial high affinity glutamate transporter), member 3	protein coding gene	MGI:99917	1.28415	4.08535	16.7593	0.000288188	0.0540547
ENSMUSG00000073682	Gm10563	predicted gene 10563	protein coding gene	MGI:3642630	1.28681	5.13911	21.7182	5.87446e-05	0.0210317
ENSMUSG00000054568	Usp17la	ubiquitin specific peptidase 17-like A	protein coding gene	MGI:107699	1.3237	5.14259	21.0638	7.17586e-05	0.0242871
ENSMUSG00000067780	Pi15	peptidase inhibitor 15	protein coding gene	MGI:1934659	1.37275	4.12394	20.7928	7.8023e-05	0.025044
ENSMUSG00000026610	Esrrg	estrogen-related receptor gamma	protein coding gene	MGI:1347056	1.42508	5.54993	32.7642	2.85988e-06	0.00380302
ENSMUSG00000049723	Mmp12	matrix metallopeptidase 12	protein coding gene	MGI:97005	1.46839	3.94559	25.4639	1.96397e-05	0.00995798
ENSMUSG00000019876	Pkib	protein kinase inhibitor beta, cAMP dependent, testis specific	protein coding gene	MGI:101937	1.47244	5.23186	29.7264	6.18686e-06	0.00514869
ENSMUSG00000034912	Mdga2	MAM domain containing glycosylphosphatidylinositol anchor 2	protein coding gene	MGI:2444706	1.50286	5.25861	24.3236	2.71813e-05	0.0123423
ENSMUSG00000032356	Rasgrf1	RAS protein-specific guanine nucleotide-releasing factor 1	protein coding gene	MGI:99694	1.53283	3.99762	25.0421	2.21299e-05	0.0108419
ENSMUSG00000043154	Ppp2r3a	protein phosphatase 2, regulatory subunit B'', alpha	protein coding gene	MGI:2442104	1.56404	5.03563	30.3501	5.26298e-06	0.00511567
ENSMUSG00000058571	Gpc6	glypican 6	protein coding gene	MGI:1346322	1.58901	5.06752	28.1567	9.36888e-06	0.00646002
ENSMUSG00000040552	C3ar1	complement component 3a receptor 1	protein coding gene	MGI:1097680	1.62641	3.65906	19.7901	0.000106798	0.0301252
ENSMUSG00000002266	Zim1	zinc finger, imprinted 1	protein coding gene	MGI:1341879	1.64067	4.38327	19.9273	0.000102265	0.0294167
ENSMUSG00000039904	Gpr37	G protein-coupled receptor 37	protein coding gene	MGI:1313297	1.73914	3.64879	22.3585	4.84238e-05	0.0186328
ENSMUSG00000091898	Tnnc1	troponin C, cardiac/slow skeletal	protein coding gene	MGI:98779	1.74714	3.37796	22.2422	5.01432e-05	0.0186703
ENSMUSG00000071552	Tigit	T cell immunoreceptor with Ig and ITIM domains	protein coding gene	MGI:3642260	1.75526	3.97771	17.6967	0.000210434	0.0435295
ENSMUSG00000030283	St8sia1	ST8 alpha-N-acetyl-neuraminide alpha-2,8-sialyltransferase 1	protein coding gene	MGI:106011	1.79849	3.59681	18.7645	0.000148299	0.0358557
ENSMUSG00000059974	Ntm	neurotrimin	protein coding gene	MGI:2446259	1.832	3.04776	20.195	9.40061e-05	0.0278884
ENSMUSG00000030519	Apba2	amyloid beta (A4) precursor protein-binding, family A, member 2	protein coding gene	MGI:1261791	1.88868	5.45753	30.1826	5.4957e-06	0.00511567
ENSMUSG00000079022	Col22a1	collagen, type XXII, alpha 1	protein coding gene	MGI:1916950	1.90469	3.05505	17.7002	0.000210191	0.0435295
ENSMUSG00000043850	Clrn1	clarin 1	protein coding gene	MGI:2388124	1.9867	4.48337	32.3751	3.15005e-06	0.00390963
ENSMUSG00000027820	Mme	membrane metallo endopeptidase	protein coding gene	MGI:97004	1.9969	3.75899	24.8461	2.33997e-05	0.0111701
ENSMUSG00000094030	Gm21833	predicted gene, 21833	protein coding gene	MGI:5433997	2.00305	4.17165	18.1938	0.000178607	0.0400617
ENSMUSG00000072612	Gm10382	predicted gene 10382	protein coding gene	MGI:3647829	2.0301	4.12164	23.5327	3.41993e-05	0.0148067
ENSMUSG00000058670	4932411N23Rik	RIKEN cDNA 4932411N23 gene	protein coding gene	MGI:3045322	2.12226	3.91926	19.5419	0.00011555	0.0316352
ENSMUSG00000001985	Grik3	glutamate receptor, ionotropic, kainate 3	protein coding gene	MGI:95816	2.1682	3.35145	18.8572	0.000143919	0.0352546
ENSMUSG00000096463	Gm21750	predicted gene, 21750	protein coding gene	MGI:5433914	2.17019	3.9036	28.7756	7.94383e-06	0.00568809
ENSMUSG00000054555	Adam12	a disintegrin and metallopeptidase domain 12 (meltrin alpha)	protein coding gene	MGI:105378	2.18322	3.17261	22.622	4.47555e-05	0.0185158
ENSMUSG00000090286	Gm17615	predicted gene, 17615	protein coding gene	MGI:4937249	2.205	4.70832	40.208	5.03103e-07	0.00177963
ENSMUSG00000058420	Syt17	synaptotagmin XVII	protein coding gene	MGI:104966	2.24326	2.85988	19.3169	0.000124147	0.0322127
ENSMUSG00000049571	Cfap46	cilia and flagella associated protein 46	protein coding gene	MGI:2444387	2.31092	2.73673	20.3938	8.83338e-05	0.0274085
ENSMUSG00000048503	Tmem136	transmembrane protein 136	protein coding gene	MGI:2685030	2.47202	3.11932	17.3101	0.00023937	0.0474081
ENSMUSG00000026303	Mlph	melanophilin	protein coding gene	MGI:2176380	2.52015	4.38771	36.9106	1.0598e-06	0.00197303
ENSMUSG00000035299	Mid1	midline 1	protein coding gene	MGI:1100537	2.52868	7.67953	26.9299	1.3066e-05	0.00784674
ENSMUSG00000062511	4930512M02Rik	RIKEN cDNA 4930512M02 gene	protein coding gene	MGI:1922360	2.55467	2.33261	17.4155	0.00023108	0.0467611
ENSMUSG00000042251	Pm20d1	peptidase M20 domain containing 1	protein coding gene	MGI:2442939	2.6196	2.84138	27.4671	1.12846e-05	0.00750306
ENSMUSG00000090942	F830016B08Rik	RIKEN cDNA F830016B08 gene	protein coding gene	MGI:3588218	2.63387	4.1579	38.7823	6.91179e-07	0.00177963
ENSMUSG00000029417	Cxcl9	chemokine (C-X-C motif) ligand 9	protein coding gene	MGI:1352449	2.66355	3.20861	20.8875	7.57705e-05	0.0247477
ENSMUSG00000004842	Pou1f1	POU domain, class 1, transcription factor 1	protein coding gene	MGI:97588	2.81455	6.5025	42.2282	3.24392e-07	0.00151106
ENSMUSG00000096519	Gm10721	predicted gene 10721	protein coding gene	MGI:3641688	2.89145	5.66699	22.9943	4.00715e-05	0.0169548
ENSMUSG00000020434	4921536K21Rik	RIKEN cDNA 4921536K21 gene	protein coding gene	MGI:1914680	2.89269	4.60645	18.567	0.000158111	0.0372286
ENSMUSG00000049001	Ndnf	neuron-derived neurotrophic factor	protein coding gene	MGI:1915419	2.90028	2.43346	17.3563	0.000235699	0.0471829
ENSMUSG00000019935	Slc17a8	solute carrier family 17 (sodium-dependent inorganic phosphate cotransporter), member 8	protein coding gene	MGI:3039629	2.91184	2.93023	27.1064	1.24496e-05	0.00772579
ENSMUSG00000069733	Ube2u	ubiquitin-conjugating enzyme E2U (putative)	protein coding gene	MGI:3588216	3.03677	1.83678	17.7489	0.000206825	0.0435295
ENSMUSG00000095186	Gm10718	predicted gene 10718	protein coding gene	MGI:3642028	3.05142	7.47087	28.8548	7.77882e-06	0.00568809
ENSMUSG00000094472	Gm21897	predicted gene, 21897	protein coding gene	MGI:5434061	3.14353	7.32629	36.301	1.22135e-06	0.00206708
ENSMUSG00000095891	Gm10717	predicted gene 10717	protein coding gene	MGI:3642031	3.22406	7.13102	29.5856	6.41836e-06	0.00514869
ENSMUSG00000096385	Gm11168	predicted gene 11168	protein coding gene	MGI:3779420	3.23669	5.67346	25.4367	1.97908e-05	0.00995798
ENSMUSG00000096736	Gm17535	predicted gene, 17535	protein coding gene	MGI:4937169	3.34874	3.56753	29.4574	6.63741e-06	0.00514869
ENSMUSG00000091028	Gm10722	predicted gene 10722	protein coding gene	MGI:3642024	3.4465	5.11612	38.6651	7.09675e-07	0.00177963
ENSMUSG00000096201	Gm10715	predicted gene 10715	protein coding gene	MGI:3642376	3.47681	2.67601	19.9137	0.000102706	0.0294167
ENSMUSG00000095547	Gm10719	predicted gene 10719	protein coding gene	MGI:3641690	3.51049	7.25166	32.0032	3.45688e-06	0.0040223
ENSMUSG00000025420	Katnal2	katanin p60 subunit A-like 2	protein coding gene	MGI:1924234	3.59838	1.78016	21.0057	7.30555e-05	0.0242871
ENSMUSG00000095280	Gm21738	predicted gene, 21738	protein coding gene	MGI:5433902	3.60247	6.2898	25.4633	1.96432e-05	0.00995798
ENSMUSG00000075015	Gm10801	predicted gene 10801	protein coding gene	MGI:3641656	3.71406	6.19978	27.1291	1.23727e-05	0.00772579
ENSMUSG00000075014	Gm10800	predicted gene 10800	protein coding gene	MGI:3641657	3.75591	11.2991	24.1184	2.88398e-05	0.0127836
ENSMUSG00000056492	Adgrf5	adhesion G protein-coupled receptor F5	protein coding gene	MGI:2182928	3.84607	1.36569	18.2972	0.000172659	0.0392
ENSMUSG00000057378	Ryr3	ryanodine receptor 3	protein coding gene	MGI:99684	3.94444	1.40463	20.1825	9.43744e-05	0.0278884
ENSMUSG00000094856	Gm21962	predicted gene, 21962	protein coding gene	MGI:5439431	3.96193	6.2035	42.2243	3.24661e-07	0.00151106
ENSMUSG00000074564	Gm10720	predicted gene 10720	protein coding gene	MGI:3641687	4.11509	5.19158	37.9855	8.2788e-07	0.00177963
ENSMUSG00000014776	Nol3	nucleolar protein 3 (apoptosis repressor with CARD domain)	protein coding gene	MGI:1925938	4.38015	3.06045	21.3342	6.60419e-05	0.0231982
ENSMUSG00000002265	Peg3	paternally expressed 3	protein coding gene	MGI:104748	4.66203	1.28251	21.2286	6.82147e-05	0.0235176
ENSMUSG00000074635	3110070M22Rik	RIKEN cDNA 3110070M22 gene	unclassified gene	MGI:1914554	2.68787	2.89774	22.4077	4.7716e-05	0.0186328
ENSMUSG00000096808				No associated gene	2.48112	4.36468	30.9134	4.55462e-06	0.00471074
ENSMUSG00000107343				No associated gene	2.50441	4.65614	37.817	8.60324e-07	0.00177963
