# Supplementary material for: Understanding metabolic changes in aging bone marrow
Source: Exp Hematol Oncol. 2018 May 23;7:13. doi: 10.1186/s40164-018-0105-x (PMC5966925; doi:10.1186/s40164-018-0105-x)
Supplement: Supplementary file 5 — Additional file 5: Table S5. IPA pathway analysis of old-mice marrow. [file 40164_2018_105_MOESM5_ESM.xls]

## Sheet: IPA Pathway 
Ingenuity Canonical Pathways	-log(p-value)	Ratio	z-score	Downregulated	No change	Upregulated	No overlap with dataset	Molecules
Glutamate Receptor Signaling	3.15	0.105	NaN	6/57 (11%)	0/57 (0%)	0/57 (0%)	51/57 (89%)	SLC17A8,GRM1,GRIK3,SLC1A3,GRIA2,SLC1A2
Oxidative Phosphorylation	2.96	0.0734	NaN	0/109 (0%)	0/109 (0%)	8/109 (7%)	101/109 (93%)	COX6B1,COX7B,COX6A1,UQCR10,COX5A,COX7A2,NDUFB6,NDUFB3
Primary Immunodeficiency Signaling	2.69	0.104	NaN	4/48 (8%)	0/48 (0%)	1/48 (2%)	43/48 (90%)	IL7R,IGLL1/IGLL5,RAG2,RAG1,JAK3
Vitamin-C Transport	2.59	0.2	NaN	0/15 (0%)	0/15 (0%)	3/15 (20%)	12/15 (80%)	SLC2A1,TXN,GSTO1
B Cell Development	2.38	0.114	NaN	4/35 (11%)	0/35 (0%)	0/35 (0%)	31/35 (89%)	IL7R,RAG2,DNTT,RAG1
IL-10 Signaling	2.04	0.0735	NaN	0/68 (0%)	0/68 (0%)	5/68 (7%)	63/68 (93%)	IL1R2,SOCS3,IL4R,JUN,LBP
EIF2 Signaling	2.02	0.0452	2.646	1/221 (0%)	0/221 (0%)	9/221 (4%)	211/221 (95%)	RPL27,RPL15,RPS27L,RPL39,RPL10,Rpl22l1,RPS21,RPS2,RPL37A,EIF2A
Role of JAK1 and JAK3 in Œ≥c Cytokine Signaling	1.96	0.0704	NaN	2/71 (3%)	0/71 (0%)	3/71 (4%)	66/71 (93%)	IL7R,SOCS3,IL4R,IL2RA,JAK3
Wnt/Œ≤-catenin Signaling	1.82	0.0473	1.89	7/169 (4%)	0/169 (0%)	1/169 (1%)	161/169 (95%)	SOX4,JUN,PPP2R3A,DKK2,SOX9,LEF1,ACVR1C,SOX5
Mitochondrial Dysfunction	1.79	0.0468	NaN	0/171 (0%)	0/171 (0%)	8/171 (5%)	163/171 (95%)	COX6B1,COX7B,COX6A1,UQCR10,COX5A,COX7A2,NDUFB6,NDUFB3
Th2 Pathway	1.62	0.0467	0.816	3/150 (2%)	0/150 (0%)	4/150 (3%)	143/150 (95%)	SOCS3,IL4R,JUN,CCR4,IL2RA,JAK3,ACVR1C
Interferon Signaling	1.52	0.0833	NaN	1/36 (3%)	0/36 (0%)	2/36 (6%)	33/36 (92%)	IFITM3,IFIT3,IFITM2
nNOS Signaling in Skeletal Muscle Cells	1.5	0.133	NaN	2/15 (13%)	0/15 (0%)	0/15 (0%)	13/15 (87%)	RYR2,RYR3
Salvage Pathways of Pyrimidine Ribonucleotides	1.47	0.0526	NaN	1/95 (1%)	0/95 (0%)	4/95 (4%)	90/95 (95%)	NME3,GRK4,PIM1,UPP1,NME2
Netrin Signaling	1.43	0.0769	NaN	3/39 (8%)	0/39 (0%)	0/39 (0%)	36/39 (92%)	RYR2,RYR3,UNC5C
Inhibition of Matrix Metalloproteases	1.43	0.0769	NaN	3/39 (8%)	0/39 (0%)	0/39 (0%)	36/39 (92%)	ADAM12,MMP11,MMP12
Cellular Effects of Sildenafil (Viagra)	1.43	0.0462	NaN	5/130 (4%)	0/130 (0%)	1/130 (1%)	124/130 (95%)	GPR37,PDE4C,CACNG4,PDIA3,MYL4,KCNQ3
Adenine and Adenosine Salvage I	1.43	0.5	NaN	0/2 (0%)	0/2 (0%)	1/2 (50%)	1/2 (50%)	APRT
GABA Receptor Signaling	1.42	0.0597	NaN	4/67 (6%)	0/67 (0%)	0/67 (0%)	63/67 (94%)	GPR37,GABBR1,KCNQ3,GABRA2
Antioxidant Action of Vitamin C	1.34	0.0485	NaN	0/103 (0%)	0/103 (0%)	5/103 (5%)	98/103 (95%)	CSF2RB,SLC2A1,PDIA3,TXN,GSTO1
Pyrimidine Ribonucleotides Interconversion	1.33	0.0698	NaN	1/43 (2%)	0/43 (0%)	2/43 (5%)	40/43 (93%)	SLC25A42,NME3,NME2
STAT3 Pathway	1.31	0.0548	-1	2/73 (3%)	0/73 (0%)	2/73 (3%)	69/73 (95%)	SOCS3,NTRK3,PIM1,TNFRSF11A
iNOS Signaling	1.3	0.0682	NaN	0/44 (0%)	0/44 (0%)	3/44 (7%)	41/44 (93%)	JUN,LBP,JAK3
Calcium Signaling	1.28	0.0393	-2	7/178 (4%)	0/178 (0%)	0/178 (0%)	171/178 (96%)	HDAC9,TNNC1,RYR2,TNNT2,RYR3,GRIA2,MYL4
IL-9 Signaling	1.28	0.0667	NaN	0/45 (0%)	0/45 (0%)	3/45 (7%)	42/45 (93%)	SOCS3,BCL3,JAK3
Pyrimidine Ribonucleotides De Novo Biosynthesis	1.28	0.0667	NaN	1/45 (2%)	0/45 (0%)	2/45 (4%)	42/45 (93%)	SLC25A42,NME3,NME2
GDNF Family Ligand-Receptor Interactions	1.25	0.0526	-1	3/76 (4%)	0/76 (0%)	1/76 (1%)	72/76 (95%)	DOK5,JUN,GFRA1,GFRA2
Synaptic Long Term Depression	1.23	0.0411	-0.816	5/146 (3%)	0/146 (0%)	1/146 (1%)	140/146 (96%)	PPP2R3A,GRM1,PDIA3,RYR2,RYR3,GRIA2
Hepatic Fibrosis / Hepatic Stellate Cell Activation	1.23	0.0383	NaN	4/183 (2%)	0/183 (0%)	3/183 (2%)	176/183 (96%)	IL1R2,COL1A2,IL4R,COL5A3,COL22A1,MYL4,LBP
Amyotrophic Lateral Sclerosis Signaling	1.23	0.045	NaN	4/111 (4%)	0/111 (0%)	1/111 (1%)	106/111 (95%)	CAPN6,GRIK3,GRIA2,SLC1A2,NEFH
LPS/IL-1 Mediated Inhibition of RXR Function	1.22	0.036	NaN	4/222 (2%)	0/222 (0%)	4/222 (2%)	214/222 (96%)	IL1R2,GSTA3,JUN,ALDH8A1,CHST3,LBP,HS3ST4,GSTO1
Th1 and Th2 Activation Pathway	1.21	0.0378	NaN	3/185 (2%)	0/185 (0%)	4/185 (2%)	178/185 (96%)	SOCS3,IL4R,JUN,CCR4,IL2RA,JAK3,ACVR1C
Neuropathic Pain Signaling In Dorsal Horn Neurons	1.19	0.0439	-1.342	4/114 (4%)	0/114 (0%)	1/114 (1%)	109/114 (96%)	GPR37,GRM1,PDIA3,GRIA2,KCNQ3
Pyrimidine Deoxyribonucleotides De Novo Biosynthesis I	1.16	0.087	NaN	0/23 (0%)	0/23 (0%)	2/23 (9%)	21/23 (91%)	NME3,NME2
Arsenate Detoxification I (Glutaredoxin)	1.13	0.25	NaN	0/4 (0%)	0/4 (0%)	1/4 (25%)	3/4 (75%)	GSTO1
Ascorbate Recycling (Cytosolic)	1.13	0.25	NaN	0/4 (0%)	0/4 (0%)	1/4 (25%)	3/4 (75%)	GSTO1
Glutathione Redox Reactions II	1.13	0.25	NaN	0/4 (0%)	0/4 (0%)	1/4 (25%)	3/4 (75%)	PDIA3
Geranylgeranyldiphosphate Biosynthesis	1.13	0.25	NaN	0/4 (0%)	0/4 (0%)	1/4 (25%)	3/4 (75%)	FDPS
Proline Biosynthesis I	1.13	0.25	NaN	0/4 (0%)	0/4 (0%)	1/4 (25%)	3/4 (75%)	PYCR2
Bladder Cancer Signaling	1.08	0.046	NaN	4/87 (5%)	0/87 (0%)	0/87 (0%)	83/87 (95%)	FGF9,MMP11,MMP12,FGF13
Glycolysis I	1.07	0.0769	NaN	0/26 (0%)	0/26 (0%)	2/26 (8%)	24/26 (92%)	PGK1,ENO1
Gluconeogenesis I	1.07	0.0769	NaN	0/26 (0%)	0/26 (0%)	2/26 (8%)	24/26 (92%)	PGK1,ENO1
Eumelanin Biosynthesis	1.04	0.2	NaN	0/5 (0%)	0/5 (0%)	1/5 (20%)	4/5 (80%)	MIF
Myo-inositol Biosynthesis	1.04	0.2	NaN	0/5 (0%)	0/5 (0%)	1/5 (20%)	4/5 (80%)	ISYNA1
Trans, trans-farnesyl Diphosphate Biosynthesis	1.04	0.2	NaN	0/5 (0%)	0/5 (0%)	1/5 (20%)	4/5 (80%)	FDPS
Citrulline-Nitric Oxide Cycle	1.04	0.2	NaN	0/5 (0%)	0/5 (0%)	1/5 (20%)	4/5 (80%)	ASS1
Ceramide Signaling	1	0.043	NaN	3/93 (3%)	0/93 (0%)	1/93 (1%)	89/93 (96%)	S1PR3,JUN,PPP2R3A,SMPD3
Intrinsic Prothrombin Activation Pathway	0.986	0.069	NaN	2/29 (7%)	0/29 (0%)	0/29 (0%)	27/29 (93%)	COL1A2,COL5A3
Arginine Biosynthesis IV	0.966	0.167	NaN	0/6 (0%)	0/6 (0%)	1/6 (17%)	5/6 (83%)	ASS1
Proline Biosynthesis II (from Arginine)	0.966	0.167	NaN	0/6 (0%)	0/6 (0%)	1/6 (17%)	5/6 (83%)	PYCR2
Urea Cycle	0.966	0.167	NaN	0/6 (0%)	0/6 (0%)	1/6 (17%)	5/6 (83%)	ASS1
Arginine Degradation VI (Arginase 2 Pathway)	0.966	0.167	NaN	0/6 (0%)	0/6 (0%)	1/6 (17%)	5/6 (83%)	PYCR2
Thioredoxin Pathway	0.966	0.167	NaN	0/6 (0%)	0/6 (0%)	1/6 (17%)	5/6 (83%)	TXN
Glutathione-mediated Detoxification	0.961	0.0667	NaN	1/30 (3%)	0/30 (0%)	1/30 (3%)	28/30 (93%)	GSTA3,GSTO1
Cardiac Œ≤-adrenergic Signaling	0.928	0.0365	NaN	5/137 (4%)	0/137 (0%)	0/137 (0%)	132/137 (96%)	AKAP12,PDE4C,PPP2R3A,PKIB,RYR2
IL-2 Signaling	0.92	0.0469	NaN	1/64 (2%)	0/64 (0%)	2/64 (3%)	61/64 (95%)	JUN,IL2RA,JAK3
cAMP-mediated signaling	0.884	0.0314	-0.816	7/223 (3%)	0/223 (0%)	0/223 (0%)	216/223 (97%)	S1PR3,AKAP12,GRK4,CCR4,PDE4C,PKIB,GABBR1
Sphingomyelin Metabolism	0.85	0.125	NaN	1/8 (13%)	0/8 (0%)	0/8 (0%)	7/8 (88%)	SMPD3
Complement System	0.812	0.0541	NaN	1/37 (3%)	0/37 (0%)	1/37 (3%)	35/37 (95%)	CFH,C3AR1
NRF2-mediated Oxidative Stress Response	0.798	0.0311	NaN	2/193 (1%)	0/193 (0%)	4/193 (2%)	187/193 (97%)	GSTA3,JUN,TXN,DNAJC15,GSTO1,DNAJB13
Notch Signaling	0.794	0.0526	NaN	2/38 (5%)	0/38 (0%)	0/38 (0%)	36/38 (95%)	CNTN1,HES7
HIF1Œ± Signaling	0.762	0.0348	NaN	2/115 (2%)	0/115 (0%)	2/115 (2%)	111/115 (97%)	JUN,SLC2A1,MMP11,MMP12
Thyroid Cancer Signaling	0.759	0.05	NaN	2/40 (5%)	0/40 (0%)	0/40 (0%)	38/40 (95%)	NTRK3,LEF1
Transcriptional Regulatory Network in Embryonic Stem Cells	0.759	0.05	NaN	2/40 (5%)	0/40 (0%)	0/40 (0%)	38/40 (95%)	PAX6,SMARCAD1
Regulation of eIF4 and p70S6K Signaling	0.754	0.0318	NaN	2/157 (1%)	0/157 (0%)	3/157 (2%)	152/157 (97%)	PPP2R3A,RPS27L,RPS21,RPS2,EIF2A
MIF Regulation of Innate Immunity	0.742	0.0488	NaN	0/41 (0%)	0/41 (0%)	2/41 (5%)	39/41 (95%)	MIF,JUN
Cyclins and Cell Cycle Regulation	0.738	0.0385	NaN	3/78 (4%)	0/78 (0%)	0/78 (0%)	75/78 (96%)	HDAC9,MYT1,PPP2R3A
UVC-Induced MAPK Signaling	0.726	0.0476	NaN	1/42 (2%)	0/42 (0%)	1/42 (2%)	40/42 (95%)	JUN,SMPD3
Dolichyl-diphosphooligosaccharide Biosynthesis	0.723	0.0909	NaN	0/11 (0%)	0/11 (0%)	1/11 (9%)	10/11 (91%)	DPM3
Mineralocorticoid Biosynthesis	0.723	0.0909	NaN	1/11 (9%)	0/11 (0%)	0/11 (0%)	10/11 (91%)	HSD3B1
Glucocorticoid Biosynthesis	0.689	0.0833	NaN	1/12 (8%)	0/12 (0%)	0/12 (0%)	11/12 (92%)	HSD3B1
JAK/Stat Signaling	0.685	0.0361	NaN	0/83 (0%)	0/83 (0%)	3/83 (4%)	80/83 (96%)	SOCS3,JUN,JAK3
IL-6 Signaling	0.66	0.0315	NaN	0/127 (0%)	0/127 (0%)	4/127 (3%)	123/127 (97%)	IL1R2,SOCS3,JUN,LBP
Role of IL-17A in Psoriasis	0.659	0.0769	NaN	0/13 (0%)	0/13 (0%)	1/13 (8%)	12/13 (92%)	S100A8
Dermatan Sulfate Biosynthesis (Late Stages)	0.653	0.0426	NaN	2/47 (4%)	0/47 (0%)	0/47 (0%)	45/47 (96%)	CHST3,HS3ST4
PI3K Signaling in B Lymphocytes	0.652	0.0312	1	1/128 (1%)	0/128 (0%)	3/128 (2%)	124/128 (97%)	BLK,IL4R,JUN,PDIA3
TGF-Œ≤ Signaling	0.645	0.0345	NaN	2/87 (2%)	0/87 (0%)	1/87 (1%)	84/87 (97%)	JUN,HOXC9,ACVR1C
Axonal Guidance Signaling	0.638	0.0245	NaN	9/449 (2%)	0/449 (0%)	2/449 (0%)	438/449 (98%)	ADAM12,EPHB2,PDIA3,NTRK3,EPHA5,MYL4,SEMA6B,ADAM11,MMP11,EPHA2,UNC5C
Role of Macrophages, Fibroblasts and Endothelial Cells in Rheumatoid Arthritis	0.637	0.0259	NaN	2/309 (1%)	0/309 (0%)	6/309 (2%)	301/309 (97%)	IL1R2,SOCS3,MIF,JUN,PDIA3,DKK2,LEF1,FCGR3A/FCGR3B
Androgen Biosynthesis	0.63	0.0714	NaN	1/14 (7%)	0/14 (0%)	0/14 (0%)	13/14 (93%)	HSD3B1
Superpathway of Citrulline Metabolism	0.63	0.0714	NaN	0/14 (0%)	0/14 (0%)	1/14 (7%)	13/14 (93%)	ASS1
Leukotriene Biosynthesis	0.63	0.0714	NaN	0/14 (0%)	0/14 (0%)	1/14 (7%)	13/14 (93%)	GGT1
IL-4 Signaling	0.626	0.0337	NaN	0/89 (0%)	0/89 (0%)	3/89 (3%)	86/89 (97%)	IL4R,IL13RA1,JAK3
Granulocyte Adhesion and Diapedesis	0.614	0.0282	NaN	4/177 (2%)	0/177 (0%)	1/177 (1%)	172/177 (97%)	IL1R2,MMP11,SDC4,MMP12,Cxcl9
Chondroitin Sulfate Biosynthesis (Late Stages)	0.614	0.04	NaN	2/50 (4%)	0/50 (0%)	0/50 (0%)	48/50 (96%)	CHST3,HS3ST4
Acute Myeloid Leukemia Signaling	0.608	0.033	NaN	1/91 (1%)	0/91 (0%)	2/91 (2%)	88/91 (97%)	CSF2RB,PIM1,LEF1
PPARŒ±/RXRŒ± Activation	0.608	0.0281	0	1/178 (1%)	0/178 (0%)	4/178 (2%)	173/178 (97%)	IL1R2,JUN,PDIA3,BCL3,ACVR1C
Adipogenesis pathway	0.607	0.0299	NaN	4/134 (3%)	0/134 (0%)	0/134 (0%)	130/134 (97%)	HDAC9,EBF1,ARNTL,SOX9
Chondroitin Sulfate Degradation (Metazoa)	0.604	0.0667	NaN	0/15 (0%)	0/15 (0%)	1/15 (7%)	14/15 (93%)	Chil3/Chil4
Dermatan Sulfate Degradation (Metazoa)	0.58	0.0625	NaN	0/16 (0%)	0/16 (0%)	1/16 (6%)	15/16 (94%)	Chil3/Chil4
Œ≥-glutamyl Cycle	0.58	0.0625	NaN	0/16 (0%)	0/16 (0%)	1/16 (6%)	15/16 (94%)	GGT1
Parkinson's Signaling	0.58	0.0625	NaN	1/16 (6%)	0/16 (0%)	0/16 (0%)	15/16 (94%)	GPR37
Aryl Hydrocarbon Receptor Signaling	0.565	0.0286	NaN	2/140 (1%)	0/140 (0%)	2/140 (1%)	136/140 (97%)	GSTA3,JUN,ALDH8A1,GSTO1
Superpathway of Geranylgeranyldiphosphate Biosynthesis I (via Mevalonate)	0.558	0.0588	NaN	0/17 (0%)	0/17 (0%)	1/17 (6%)	16/17 (94%)	FDPS
TR/RXR Activation	0.549	0.0306	NaN	0/98 (0%)	0/98 (0%)	3/98 (3%)	95/98 (97%)	ENO1,SLC2A1,BCL3
Agranulocyte Adhesion and Diapedesis	0.544	0.0265	NaN	5/189 (3%)	0/189 (0%)	0/189 (0%)	184/189 (97%)	MYL4,MMP11,SDC4,MMP12,Cxcl9
Regulation of the Epithelial-Mesenchymal Transition Pathway	0.544	0.0265	NaN	3/189 (2%)	0/189 (0%)	2/189 (1%)	184/189 (97%)	FGF9,EGR1,LEF1,JAK3,FGF13
CDK5 Signaling	0.542	0.0303	NaN	1/99 (1%)	0/99 (0%)	2/99 (2%)	96/99 (97%)	FOSB,PPP2R3A,EGR1
Chondroitin Sulfate Biosynthesis	0.524	0.0345	NaN	2/58 (3%)	0/58 (0%)	0/58 (0%)	56/58 (97%)	CHST3,HS3ST4
UVA-Induced MAPK Signaling	0.519	0.0294	NaN	1/102 (1%)	0/102 (0%)	2/102 (2%)	99/102 (97%)	JUN,PDIA3,SMPD3
Huntington's Disease Signaling	0.517	0.0249	0	5/241 (2%)	0/241 (0%)	1/241 (0%)	235/241 (98%)	HDAC9,CAPN6,JUN,CPLX2,GRM1,CACNA1B
ILK Signaling	0.506	0.0255	-0.447	4/196 (2%)	0/196 (0%)	1/196 (1%)	191/196 (97%)	PARVA,JUN,PPP2R3A,MYL4,LEF1
Ephrin A Signaling	0.504	0.0333	NaN	2/60 (3%)	0/60 (0%)	0/60 (0%)	58/60 (97%)	EPHA5,EPHA2
Dermatan Sulfate Biosynthesis	0.504	0.0333	NaN	2/60 (3%)	0/60 (0%)	0/60 (0%)	58/60 (97%)	CHST3,HS3ST4
autophagy	0.504	0.0333	NaN	0/60 (0%)	0/60 (0%)	2/60 (3%)	58/60 (97%)	CTSG,CTSC
Phospholipases	0.485	0.0323	NaN	0/62 (0%)	0/62 (0%)	2/62 (3%)	60/62 (97%)	PDIA3,LIPG
PCP pathway	0.476	0.0317	NaN	1/63 (2%)	0/63 (0%)	1/63 (2%)	61/63 (97%)	JUN,SDC4
Role of Lipids/Lipid Rafts in the Pathogenesis of Influenza	0.465	0.0455	NaN	0/22 (0%)	0/22 (0%)	1/22 (5%)	21/22 (95%)	FDPS
Pyridoxal 5'-phosphate Salvage Pathway	0.459	0.0308	NaN	1/65 (2%)	0/65 (0%)	1/65 (2%)	63/65 (97%)	GRK4,PIM1
Telomerase Signaling	0.457	0.027	NaN	3/111 (3%)	0/111 (0%)	0/111 (0%)	108/111 (97%)	HDAC9,PPP2R3A,IL2RA
TCA Cycle II (Eukaryotic)	0.45	0.0435	NaN	1/23 (4%)	0/23 (0%)	0/23 (0%)	22/23 (96%)	SUCLA2
IL-22 Signaling	0.435	0.0417	NaN	0/24 (0%)	0/24 (0%)	1/24 (4%)	23/24 (96%)	SOCS3
ErbB2-ErbB3 Signaling	0.426	0.029	NaN	0/69 (0%)	0/69 (0%)	2/69 (3%)	67/69 (97%)	JUN,JAK3
IL-17A Signaling in Gastric Cells	0.421	0.04	NaN	0/25 (0%)	0/25 (0%)	1/25 (4%)	24/25 (96%)	JUN
Role of JAK family kinases in IL-6-type Cytokine Signaling	0.421	0.04	NaN	0/25 (0%)	0/25 (0%)	1/25 (4%)	24/25 (96%)	SOCS3
Tight Junction Signaling	0.412	0.024	NaN	2/167 (1%)	0/167 (0%)	2/167 (1%)	163/167 (98%)	JUN,PPP2R3A,TJP1,MYL4
Lipid Antigen Presentation by CD1	0.408	0.0385	NaN	0/26 (0%)	0/26 (0%)	1/26 (4%)	25/26 (96%)	PDIA3
Synaptic Long Term Potentiation	0.403	0.025	NaN	2/120 (2%)	0/120 (0%)	1/120 (1%)	117/120 (98%)	GRM1,PDIA3,GRIA2
GŒ±i Signaling	0.403	0.025	NaN	3/120 (3%)	0/120 (0%)	0/120 (0%)	117/120 (98%)	S1PR3,CCR4,GABBR1
LXR/RXR Activation	0.397	0.0248	NaN	0/121 (0%)	0/121 (0%)	3/121 (2%)	118/121 (98%)	IL1R2,S100A8,LBP
T Helper Cell Differentiation	0.396	0.0274	NaN	1/73 (1%)	0/73 (0%)	1/73 (1%)	71/73 (97%)	IL4R,IL2RA
GM-CSF Signaling	0.396	0.0274	NaN	0/73 (0%)	0/73 (0%)	2/73 (3%)	71/73 (97%)	CSF2RB,PIM1
IL-15 Production	0.395	0.037	NaN	0/27 (0%)	0/27 (0%)	1/27 (4%)	26/27 (96%)	JAK3
G-Protein Coupled Receptor Signaling	0.39	0.0221	NaN	6/272 (2%)	0/272 (0%)	0/272 (0%)	266/272 (98%)	S1PR3,GRK4,CCR4,PDE4C,GRM1,GABBR1
Toll-like Receptor Signaling	0.389	0.027	NaN	0/74 (0%)	0/74 (0%)	2/74 (3%)	72/74 (97%)	JUN,LBP
Sphingosine-1-phosphate Signaling	0.387	0.0244	NaN	2/123 (2%)	0/123 (0%)	1/123 (1%)	120/123 (98%)	S1PR3,PDIA3,SMPD3
Superpathway of Cholesterol Biosynthesis	0.383	0.0357	NaN	0/28 (0%)	0/28 (0%)	1/28 (4%)	27/28 (96%)	FDPS
Systemic Lupus Erythematosus Signaling	0.377	0.0222	NaN	1/225 (0%)	0/225 (0%)	4/225 (2%)	220/225 (98%)	PPIH,JUN,CD72,SNRPB2,FCGR3A/FCGR3B
Heparan Sulfate Biosynthesis (Late Stages)	0.375	0.0263	NaN	2/76 (3%)	0/76 (0%)	0/76 (0%)	74/76 (97%)	CHST3,HS3ST4
Neurotrophin/TRK Signaling	0.375	0.0263	NaN	1/76 (1%)	0/76 (0%)	1/76 (1%)	74/76 (97%)	JUN,NTRK3
BMP signaling pathway	0.375	0.0263	NaN	1/76 (1%)	0/76 (0%)	1/76 (1%)	74/76 (97%)	JUN,HOXC9
TNFR2 Signaling	0.372	0.0345	NaN	0/29 (0%)	0/29 (0%)	1/29 (3%)	28/29 (97%)	JUN
IL-17A Signaling in Airway Cells	0.368	0.026	NaN	1/77 (1%)	0/77 (0%)	1/77 (1%)	75/77 (97%)	MUC5AC,JAK3
Atherosclerosis Signaling	0.366	0.0236	NaN	2/127 (2%)	0/127 (0%)	1/127 (1%)	124/127 (98%)	COL1A2,COL5A3,S100A8
CD40 Signaling	0.362	0.0256	NaN	0/78 (0%)	0/78 (0%)	2/78 (3%)	76/78 (97%)	JUN,JAK3
Erythropoietin Signaling	0.356	0.0253	NaN	0/79 (0%)	0/79 (0%)	2/79 (3%)	77/79 (97%)	SOCS3,JUN
Role of Osteoblasts, Osteoclasts and Chondrocytes in Rheumatoid Arthritis	0.351	0.0216	NaN	3/232 (1%)	0/232 (0%)	2/232 (1%)	227/232 (98%)	IL1R2,JUN,DKK2,LEF1,TNFRSF11A
4-1BB Signaling in T Lymphocytes	0.35	0.0323	NaN	0/31 (0%)	0/31 (0%)	1/31 (3%)	30/31 (97%)	JUN
p70S6K Signaling	0.346	0.0229	NaN	1/131 (1%)	0/131 (0%)	2/131 (2%)	128/131 (98%)	IL4R,PPP2R3A,PDIA3
Renal Cell Carcinoma Signaling	0.343	0.0247	NaN	0/81 (0%)	0/81 (0%)	2/81 (2%)	79/81 (98%)	JUN,SLC2A1
Xenobiotic Metabolism Signaling	0.339	0.0209	NaN	5/287 (2%)	0/287 (0%)	1/287 (0%)	281/287 (98%)	GSTA3,PPP2R3A,ALDH8A1,CHST3,HS3ST4,GSTO1
CREB Signaling in Neurons	0.338	0.0217	-1	3/184 (2%)	0/184 (0%)	1/184 (1%)	180/184 (98%)	GRM1,PDIA3,GRIK3,GRIA2
Protein Kinase A Signaling	0.336	0.0204	-0.447	7/392 (2%)	0/392 (0%)	1/392 (0%)	384/392 (98%)	AKAP12,PDE4C,PDIA3,RYR2,RYR3,MYL4,LEF1,GRK1
B Cell Receptor Signaling	0.334	0.0216	NaN	2/185 (1%)	0/185 (0%)	2/185 (1%)	181/185 (98%)	PAX5,EBF1,JUN,EGR1
IL-3 Signaling	0.331	0.0241	NaN	0/83 (0%)	0/83 (0%)	2/83 (2%)	81/83 (98%)	CSF2RB,JUN
Prolactin Signaling	0.331	0.0241	NaN	0/83 (0%)	0/83 (0%)	2/83 (2%)	81/83 (98%)	SOCS3,JUN
Heparan Sulfate Biosynthesis	0.331	0.0241	NaN	2/83 (2%)	0/83 (0%)	0/83 (0%)	81/83 (98%)	CHST3,HS3ST4
Circadian Rhythm Signaling	0.331	0.0303	NaN	1/33 (3%)	0/33 (0%)	0/33 (0%)	32/33 (97%)	ARNTL
MIF-mediated Glucocorticoid Regulation	0.331	0.0303	NaN	0/33 (0%)	0/33 (0%)	1/33 (3%)	32/33 (97%)	MIF
Oncostatin M Signaling	0.321	0.0294	NaN	0/34 (0%)	0/34 (0%)	1/34 (3%)	33/34 (97%)	JAK3
Inhibition of Angiogenesis by TSP1	0.321	0.0294	NaN	0/34 (0%)	0/34 (0%)	1/34 (3%)	33/34 (97%)	JUN
Role of JAK2 in Hormone-like Cytokine Signaling	0.321	0.0294	NaN	0/34 (0%)	0/34 (0%)	1/34 (3%)	33/34 (97%)	SOCS3
Retinoate Biosynthesis I	0.321	0.0294	NaN	1/34 (3%)	0/34 (0%)	0/34 (0%)	33/34 (97%)	ALDH8A1
Leptin Signaling in Obesity	0.32	0.0235	NaN	0/85 (0%)	0/85 (0%)	2/85 (2%)	83/85 (98%)	SOCS3,PDIA3
Dendritic Cell Maturation	0.316	0.0211	0	2/190 (1%)	0/190 (0%)	2/190 (1%)	186/190 (98%)	COL1A2,COL5A3,PDIA3,FCGR3A/FCGR3B
LPS-stimulated MAPK Signaling	0.314	0.0233	NaN	0/86 (0%)	0/86 (0%)	2/86 (2%)	84/86 (98%)	JUN,LBP
Cell Cycle Regulation by BTG Family Proteins	0.312	0.0286	NaN	1/35 (3%)	0/35 (0%)	0/35 (0%)	34/35 (97%)	PPP2R3A
IL-17A Signaling in Fibroblasts	0.312	0.0286	NaN	0/35 (0%)	0/35 (0%)	1/35 (3%)	34/35 (97%)	JUN
HIPPO signaling	0.309	0.023	NaN	2/87 (2%)	0/87 (0%)	0/87 (0%)	85/87 (98%)	PPP2R3A,CRB1
Production of Nitric Oxide and Reactive Oxygen Species in Macrophages	0.305	0.0207	2	1/193 (1%)	0/193 (0%)	3/193 (2%)	189/193 (98%)	JUN,PPP2R3A,S100A8,JAK3
Colorectal Cancer Metastasis Signaling	0.301	0.0202	-0.447	3/247 (1%)	0/247 (0%)	2/247 (1%)	242/247 (98%)	JUN,LEF1,MMP11,JAK3,MMP12
Human Embryonic Stem Cell Pluripotency	0.294	0.021	NaN	3/143 (2%)	0/143 (0%)	0/143 (0%)	140/143 (98%)	S1PR3,NTRK3,LEF1
FGF Signaling	0.293	0.0222	NaN	2/90 (2%)	0/90 (0%)	0/90 (0%)	88/90 (98%)	FGF9,FGF13
PDGF Signaling	0.293	0.0222	NaN	0/90 (0%)	0/90 (0%)	2/90 (2%)	88/90 (98%)	JUN,JAK3
Clathrin-mediated Endocytosis Signaling	0.291	0.0203	NaN	3/197 (2%)	0/197 (0%)	1/197 (1%)	193/197 (98%)	EPHB2,FGF9,S100A8,FGF13
Phagosome Maturation	0.29	0.0208	NaN	1/144 (1%)	0/144 (0%)	2/144 (1%)	141/144 (98%)	CTSG,TCTE3,CTSC
April Mediated Signaling	0.288	0.0263	NaN	0/38 (0%)	0/38 (0%)	1/38 (3%)	37/38 (97%)	JUN
Antigen Presentation Pathway	0.288	0.0263	NaN	0/38 (0%)	0/38 (0%)	1/38 (3%)	37/38 (97%)	PDIA3
mTOR Signaling	0.284	0.0201	NaN	1/199 (1%)	0/199 (0%)	3/199 (2%)	195/199 (98%)	PPP2R3A,RPS27L,RPS21,RPS2
Factors Promoting Cardiogenesis in Vertebrates	0.284	0.0217	NaN	2/92 (2%)	0/92 (0%)	0/92 (0%)	90/92 (98%)	LEF1,ACVR1C
Epithelial Adherens Junction Signaling	0.282	0.0205	NaN	3/146 (2%)	0/146 (0%)	0/146 (0%)	143/146 (98%)	MYL4,LEF1,ACVR1C
tRNA Splicing	0.28	0.0256	NaN	1/39 (3%)	0/39 (0%)	0/39 (0%)	38/39 (97%)	PDE4C
PPAR Signaling	0.279	0.0215	NaN	0/93 (0%)	0/93 (0%)	2/93 (2%)	91/93 (98%)	IL1R2,JUN
B Cell Activating Factor Signaling	0.273	0.025	NaN	0/40 (0%)	0/40 (0%)	1/40 (3%)	39/40 (98%)	JUN
Retinol Biosynthesis	0.273	0.025	NaN	0/40 (0%)	0/40 (0%)	1/40 (3%)	39/40 (98%)	LIPG
RANK Signaling in Osteoclasts	0.243	0.0198	NaN	1/101 (1%)	0/101 (0%)	1/101 (1%)	99/101 (98%)	JUN,TNFRSF11A
Triacylglycerol Biosynthesis	0.233	0.0217	NaN	1/46 (2%)	0/46 (0%)	0/46 (0%)	45/46 (98%)	PLPPR4
nNOS Signaling in Neurons	0.228	0.0213	NaN	1/47 (2%)	0/47 (0%)	0/47 (0%)	46/47 (98%)	CAPN6
TNFR1 Signaling	0.217	0.0204	NaN	0/49 (0%)	0/49 (0%)	1/49 (2%)	48/49 (98%)	JUN
Amyloid Processing	0.206	0.0196	NaN	1/51 (2%)	0/51 (0%)	0/51 (0%)	50/51 (98%)	CAPN6
CD27 Signaling in Lymphocytes	0.201	0.0192	NaN	0/52 (0%)	0/52 (0%)	1/52 (2%)	51/52 (98%)	JUN
